# Supplementary material for: Genome‐wide identification of CpG island methylator phenotype related gene signature as a novel prognostic biomarker of gastric cancer
Source: PeerJ. 2020 Jul 30;8:e9624. doi: 10.7717/peerj.9624 (PMC7396145; doi:10.7717/peerj.9624)
Supplement: Supplemental Information 4 [file peerj-08-9624-s004.csv]

	B cells naive	B cells memory	Plasma cells	T cells CD8	T cells CD4 naive	T cells CD4 memory resting	T cells CD4 memory activated	T cells follicular helper	T cells regulatory (Tregs)	T cells gamma delta	NK cells resting	NK cells activated	Monocytes	Macrophages M0	Macrophages M1	Macrophages M2	Dendritic cells resting	Dendritic cells activated	Mast cells resting	Mast cells activated	Eosinophils	Neutrophils	P-value	Correlation	RMSE
TCGA-CD-5804-01	0.110286	0	0.078457	0.091583	0	0.082748	0	0.04432	0.053705	0	0	0.008692	0.05733	0.093337	0.065416	0.283811	0	0	0.014612	0	0	0.015705	0.012	0.260243	0.977871
TCGA-CG-4306-01	0.007236	0.015733	0.060518	0.080492	0	0.192567	0.054344	0.012428	0	0	0.03036	0	0.020061	0.025064	0.021636	0.183968	0.011006	0.047223	0	0.175853	0	0.061512	0.058	0.124986	1.031727
TCGA-F1-6177-01	0	0.009765	0.001125	0.079186	0	0.225936	0.018881	0.0804	0.023297	0	0.015577	0.012799	0	0.141187	0.075115	0.210821	0	0	0	0.105911	0	0	0.103	0.088698	1.057541
TCGA-VQ-A923-01	0.071032	0.019956	0	0.176349	0	0.165969	0.025473	0.174341	0.033532	0	0.0475	0.004289	0.010372	0.049084	0.11906	0.064221	0.006794	0	0.032029	0	0	0	0.082	0.107625	1.062746
TCGA-BR-4366-01	0.031716	0	0.030033	0.039301	0	0.082195	0	0.018804	0.001619	3e-04	0	0.00162	0.034957	0.118432	0.081696	0.461003	0.061957	0	0.012955	0.01205	0	0.011363	0.153	0.067784	1.080093
TCGA-CG-5716-01	0.027288	0.147002	0.196462	0.079315	0	0.194566	0	0.086179	0.058073	0	0	0.006378	0.01037	0	0.003486	0.097992	0	0.018596	0.056083	0.004373	0	0.013837	0.003	0.439336	0.901121
TCGA-CG-4442-01	0.018964	0	0.027904	0.086808	0	0.096215	0.122803	0.038752	0	0	0.03204	0.006269	0.010959	0.056291	0.097048	0.211892	0	0.000135	0	0.100721	0.01178	0.081418	0.105	0.085136	1.047589
TCGA-CG-4304-01	0.140461	0	0.143757	0.042615	0	0.174303	0.023982	0.027889	0	0	0.042802	0	0.005767	0.080705	0.040322	0.133291	0.012517	0	0	0.066131	0	0.065458	0.005	0.378084	0.927116
TCGA-IN-A6RL-01	0.088682	0.032078	0.073007	0.100701	0	0.24106	0	0.05486	0.02895	0	0	0	0.072218	0	0.048586	0.156258	0.001292	0	0.001874	0.083588	0	0.016846	0.011	0.26714	0.975497
TCGA-IN-A6RR-01	0.086261	0	0.08688	0.256428	0	0.07153	0	0.106961	0.039144	0	0	0.023908	0.033527	0	0.039844	0.191213	0.001355	0	0.013261	0.045616	0	0.004071	0.015	0.23957	0.99185
TCGA-CG-4437-01	0.044482	0.005827	0.011905	0.182456	0	0.058922	0	0.10706	0.06425	0	0	0.053204	0.004079	0.110235	0.061911	0.240796	0	0	0.005123	0.012934	0.001802	0.035015	0.119	0.079813	1.057983
TCGA-CG-4441-01	0.058807	0	0.022656	0.085501	0	0.113242	0	0.018997	0.056926	0	0	0.054506	0.003173	0.103745	0.075791	0.2201	0	0	0	0.109434	0	0.077121	0.095	0.095398	1.049446
TCGA-CG-5723-01	0	0.00188	0.016446	0.179402	0	0	0.14297	0.074556	0	0	0	0.023116	0.025994	0.021309	0.092835	0.223818	0	0.012932	0	0.163436	0	0.021306	0.249	0.039133	1.075453
TCGA-CD-5798-01	0.01422	0	0.003452	0.133518	0	0.129735	0	0.004323	0.049149	0	0	0.058554	0.03988	0	0.022481	0.429826	0.026545	0.007192	0	0.079277	0	0.001848	0.035	0.162773	1.026034
TCGA-RD-A7C1-01	0.001931	0.017193	0.009942	0.165244	0	0.116472	0.037273	0.071798	0.033879	0	0	0.038752	0.028337	0	0.06569	0.164163	0.009186	0	0	0.20115	0	0.03899	0.144	0.070385	1.068855
TCGA-BR-7703-01	0	0.020329	0.0664	0.182727	0	0.139762	0	0.1437	0.118985	0	0	0.046584	0.002936	0.029899	0.02387	0.200253	0.020476	0	0.002039	0.002041	0	0	0.058	0.124093	1.051274
TCGA-CG-4449-01	0.022036	0	0.018934	0.004691	0	0.186859	0	0.006593	0.018221	0	0.037699	0	0.006178	0.143731	0.030147	0.350995	0.011598	0.003565	0	0.136182	0	0.022572	0.035	0.162099	1.029216
TCGA-VQ-A927-01	0	0.028086	0.148528	0.096433	0	0.262283	0	0.00384	0.087208	0	0.023261	0.01301	0.056055	0	0.021411	0.229638	0	0	0	0.016589	0	0.013658	0.009	0.278723	0.97375
TCGA-BR-4256-01	0.032591	0	0.004628	0.075637	0	0.169406	0.057523	0.015084	0	0	0.046003	0	0.161507	0.015585	0.044692	0.216589	0	0.013474	0.050841	0.053478	0	0.04296	0.186	0.056128	1.052695
TCGA-D7-5578-01	0.038345	0.026436	0.064004	0.148868	0	0.139145	0	0.079939	0.05881	0	0	0.033046	0.047832	0.067926	0.066584	0.164642	0.017718	0	0.002571	0.043353	0	0.000781	0.027	0.182418	1.010318
TCGA-IN-8462-01	0.187705	0	0.141026	0.049187	0	0.075107	0	0.045407	0.052077	0	0	0.064247	0.010548	0.013075	0.07481	0.144745	0.017009	0.003715	0.121341	0	0	0	0.004	0.396007	0.919723
TCGA-BR-8591-01	0.027514	0.07261	0.003637	0.07329	0	0.111494	0.028626	0.097859	0.038757	0	0.014704	0.102906	0	0.125565	0.084393	0.168492	0.016505	0	0.033649	0	0	0	0.063	0.118974	1.040098
TCGA-F1-6874-01	0.012078	0	0	0.028927	0	0.180829	0.023109	0	0	0	0.108293	0	0	0.358279	0.053702	0.103354	0	0	0	0.094715	0	0.036714	0.035	0.164995	1.040461
TCGA-F1-6875-01	0	0.055044	0	0.051112	0	0	0	0.160128	0.039766	0	0.134485	0	0.031214	0.321561	0	0.062068	0	0	0	0.144621	0	0	0.104	0.087853	1.070937
TCGA-FP-8099-01	0.068547	0	0.061386	0.040187	0	0.083396	0	0.039727	0.084652	0	0	0.079338	0.015766	0.093767	0.060022	0.262148	0	0.050104	0.045892	0	0	0.01507	0.023	0.195279	1.002439
TCGA-VQ-A8E3-01	0.061983	0	0.027721	0.249645	0	0	0.025663	0.125789	0.053364	0	0	0.101254	0	0	0.023479	0.176427	0	0.129365	0.01901	0	0	0.0063	0.057	0.127231	1.046073
TCGA-BR-4367-01	0.04056	0	0.021664	0.109738	0	0.140503	0.014052	0.043666	0.036504	0	0.00698	0	0.004982	0.119228	0.100115	0.273284	0	0	0.019638	0.033128	0.004162	0.031796	0.125	0.07647	1.055589
TCGA-KB-A93J-01	0	0.042711	0.01849	0.065267	0	0.107148	0	0.068375	0.051793	0	0	0.051263	0	0.083367	0.102238	0.401881	0.00035	0	0.007117	0	0	0	0.129	0.074486	1.065453
TCGA-MX-A5UG-01	0.052624	0.275073	0	0.114143	0	0.191757	0.011133	0.023409	0.071075	0	0	0.016175	0.038706	0.027743	0.019871	0.06842	0.005562	0.011099	0.073209	0	0	0	0.005	0.380116	0.928518
TCGA-RD-A8N5-01	0.007933	0	0.001575	0	0	0.134214	0	0	0	0	0.057456	0	0.035211	0.234836	0	0.212759	0	0.015588	0	0.207278	0	0.093149	0.062	0.119154	1.067469
TCGA-VQ-A8PE-01	0.075128	0.085049	0	0.104603	0	0.188246	0.057232	0.052084	0.039911	0	0.060706	0	0	0.063482	0.057595	0.158434	0.005691	0	0	0.051838	0	0	0.024	0.191189	1.007884
TCGA-VQ-A91U-01	0.009433	0.038346	0.057141	0.204158	0	0.104345	0.011212	0.082095	0.062612	0	0	0.06329	0.005907	0.052578	0.053348	0.219406	0	0	0.034528	0	0	0.001602	0.041	0.152068	1.027954
TCGA-BR-A4CS-01	0	0.0018	0.085779	0.015646	0	0.145382	0	0.017704	0.009833	0	0.002879	0.010074	0.033402	0.065499	0.011558	0.109224	0	0.077603	0	0.335645	0	0.077974	0.055	0.131839	1.061521
TCGA-D7-6822-01	0.009271	0	0.016921	0.143883	0	0.185536	0.002875	0.025865	0.04132	0	0.057073	0.019649	0.013768	0.051373	0.073824	0.18488	0.017047	0.046797	0.00987	0	0	0.100047	0.126	0.07607	1.059346
TCGA-FP-7735-01	0.027812	0.091972	0.004316	0.156286	0	0.125581	0	0.069584	0.100017	0	0	0.066835	0.023558	0.041638	0.048855	0.221118	0	0	0.022428	0	0	0	0.036	0.161	1.024678
TCGA-FP-7916-01	0.010103	0.041488	0.044084	0.186941	0	0.122097	0.052528	0.03825	0.088027	0	0.014702	0.02521	0.016215	0.01774	0.152047	0.111891	0.005203	0.007443	0.066033	0	0	0	0.055	0.131842	1.042011
TCGA-FP-7998-01	0.05013	0	0.041646	0.23824	0	0.028625	0.126685	0.027911	0.064299	0	0.051391	0	0.021392	0.044792	0.126841	0.134625	0.01149	0.002947	0.028985	0	0	0	0.048	0.140638	1.032297
TCGA-FP-A9TM-01	0.343628	0.256201	0.045161	0.025522	0	0.127288	0	0.068815	0	0	0	0.018694	0	0.007107	0.014385	0.068165	0	0.002956	0.022077	0	0	0	0	0.551133	0.841924
TCGA-HU-A4H8-01	0	0.040006	0.071767	0.140291	0	0.099183	0.058847	0.06756	0.031315	0	0	0.050391	0.012149	0.084426	0.052558	0.2225	0.003581	0.01682	0.048606	0	0	0	0.026	0.186624	1.005189
TCGA-BR-8678-01	0.018623	0	0.043453	0.154809	0	0	0	0.116575	0.030765	0	0.042707	0.008822	0.00497	0.24755	0.155325	0.147742	0	0	0	0.02866	0	0	0.056	0.12941	1.04988
TCGA-CD-A4MG-01	0.155602	0	0	0.044625	0	0.211907	0	0.0513	0.014561	0	0.013331	0	0.012575	0.116376	0.054972	0.233184	0.005581	0	0	0.079303	0	0.006683	0.025	0.189146	1.008284
TCGA-CG-4444-01	0.035356	0.00672	0.070962	0.02609	0	0.203331	0.021405	0.05187	0.017219	0	0.024281	0	0.014722	0.056739	0.043626	0.272214	0.02313	0	0	0.067095	0.024742	0.040499	0.036	0.161108	1.013644
TCGA-CG-4475-01	0.012796	0	0.037179	0.000747	0	0.164051	0.001744	0.006719	0	0	0.029026	0	0.0407	0.122727	0	0.253218	0	0.051739	0	0.167556	0.053027	0.05877	0.055	0.132364	1.037527
TCGA-HU-8249-01	0.10755	0	0.000877	0.126327	0	0.133771	0.09795	0.04882	0.055447	0	0.023167	0.057244	0.030742	0.090308	0.03725	0.041349	0	0.021517	0	0.124791	0	0.002889	0.039	0.157813	1.027972
TCGA-IN-A6RS-01	0.049729	0	0.014099	0.203657	0	0.041931	0.092372	0.100389	0.047517	0	0	0.002218	0.005307	0.091315	0.03399	0.153559	0	0.049399	0	0.105644	0	0.008875	0.088	0.10053	1.043516
TCGA-VQ-A8PF-01	0.105097	0	0.103094	0.193471	0	0.036011	0.06114	0.043915	0.02707	0	0.004402	0.01773	0.020013	0	0.106332	0.232254	0.027146	0.002876	0.019449	0	0	0	0.007	0.300118	0.961925
TCGA-VQ-A8PP-01	0.070716	0.026352	0.013645	0.167639	0	0.146729	0.031391	0.110386	0.034632	0	0.010006	0.02181	0.009561	0.023952	0.086519	0.232112	0	0	0	0.014551	0	0	0.045	0.145097	1.032232
TCGA-BR-4369-01	0.073008	0	0.157378	0.020665	0	0.280916	0.036529	0.06136	0	0	0.024254	0	0.002269	0.01698	0.039893	0.136885	0.095485	0	0.034158	0.020221	0	0	0.007	0.312383	0.956241
TCGA-BR-6707-01	0.090423	0	0.09206	0.271306	0	0.009106	0	0.108131	0.022658	0.001298	0	0.076411	0.001498	0.073956	0.06781	0.173877	0.004064	0	0.007402	0	0	0	0.008	0.284963	0.974298
TCGA-BR-8683-01	0.07514	0	0	0.122349	0	0.195525	0.013219	0.055372	0.105574	0	0.001053	0.011396	0.001456	0.06154	0.088774	0.171048	0.052426	0.008256	0.036871	0	0	0	0.046	0.143098	1.029451
TCGA-D7-6518-01	0.002923	0.03046	0.095968	0.037538	0	0.26292	0	0.063318	0.05636	0	0	0.043195	0.018555	0.067811	0.099898	0.155961	0.015321	0.002482	0.034031	0.002744	0.010514	0	0.029	0.179166	1.012927
TCGA-D7-8575-01	0.057006	0	0.139469	0.030088	0	0.036843	0	0.02824	0.033165	0	0	0.004814	0	0.383754	0.008474	0.207607	0	0.001458	0	0.069082	0	0	0.016	0.227098	1.021373
TCGA-HU-8610-01	0.029468	0	0.011919	0.010179	0	0.115087	0.002818	0.041902	0.057366	0	0.039013	0	0	0.326235	0	0.073746	0	0.060418	0	0.231209	0	0.000639	0.108	0.0831	1.084976
TCGA-HU-A4GH-01	0.122684	0	0.144577	0.073046	0	0.15001	0	0.075813	0.065846	0	0.00033	0.069399	0.016175	0.083174	0.00474	0.12402	0	0.000844	0	0.031877	0	0.037466	0.006	0.339541	0.947812
TCGA-VQ-AA6J-01	0.133789	0	0.023008	0.038727	0	0.11184	0.004461	0.082449	0.03642	0	0	0.020471	0	0.254437	0.099772	0.159747	0	0	0.034878	0	0	0	0.021	0.200886	1.00874
TCGA-B7-A5TJ-01	0.030728	0.027189	0.019189	0.043607	0	0.193155	0	0.011051	0.040644	0	0	0.032307	0	0.28271	0.04772	0.251253	0	0	0.020448	0	0	0	0.085	0.103967	1.057852
TCGA-BR-7851-01	0.062883	0.023087	0.004754	0.139608	0	0.225987	0	0.057078	0.029386	0	0.018563	0.038133	0.070906	0	0.0714	0.134022	0.0233	0	0	0.082486	0.018408	0	0.083	0.105998	1.046127
TCGA-BR-7901-01	0.023177	0	0.019941	0.122127	0	0.096417	0	0.032282	0.072921	0	0	0.030003	0.03013	0.197689	0.080449	0.267236	0.00248	0.008544	0	0.016603	0	0	0.153	0.067428	1.067349
TCGA-CD-8536-01	0.062085	0	0.00362	0.321734	0	0	0.126972	0.077876	0.024901	0	0.013814	0.044592	0.043263	0	0.02925	0.124242	0.018248	0	0	0.105075	0.004327	0	0.097	0.091233	1.062131
TCGA-HU-A4G6-01	0	0.010949	0.061392	0.087564	0	0.183409	0.059965	0.069074	0.057167	0	0	0.039856	0.015394	0.031756	0.063345	0.1728	0.084354	0.023291	0.03061	0	0	0.009074	0.099	0.090941	1.041576
TCGA-HU-A4GC-01	0.008957	0	0.065233	0.22705	0	0.12578	0.069454	0.041383	0.00736	0	0	0.047884	0.021654	0	0.064338	0.247559	0.006034	0	0.065226	0.002085	0	0	0.052	0.136762	1.029888
TCGA-IP-7968-01	0.06747	0	0.012679	0.286996	0	0.047593	0.058535	0.116963	0.067657	0	0.029746	0.0099	0.030752	0.001208	0.058324	0.178995	0.002952	0.003716	0	0.026512	0	0	0.052	0.137067	1.041748
TCGA-VQ-A8PO-01	0.089226	0.050623	0.011224	0.185327	0	0.103303	0.086344	0.146691	0.010393	0	0.005445	0	0.000842	0.095903	0.04675	0.116348	0.000255	0.010553	0	0.040774	0	0	0.021	0.199549	1.007312
TCGA-VQ-A91X-01	0.025401	0.041933	0.226594	0.123319	0	0.05686	0.012943	0.133294	0.07544	0	0.01956	0	0.013155	0.094126	0	0.0615	0.03047	0.008809	0	0.076596	0	0	0.006	0.367836	0.938064
TCGA-VQ-A94O-01	0.049584	0	0.05129	0.076331	0	0.163473	0.031937	0.069131	0.113048	0	0.044976	0	0	0.116747	0.027764	0.148818	0	0	0	0.106901	0	0	0.046	0.143332	1.027958
TCGA-CG-5726-01	0.024273	0	0.045684	0.166394	0	0.16456	0.027518	0.010011	0.028624	0	0	0.031435	0.0445	0.0814	0.033399	0.212191	0.050472	0	0	0.07954	0	0	0.061	0.119965	1.033684
TCGA-D7-A4YU-01	0.042519	0.071601	0	0.150264	0	0.138157	0.045189	0.062142	0.025466	0	0.041817	0	0.024343	0.039687	0.169304	0.115303	0.008127	0	0.066081	0	0	0	0.051	0.137628	1.03751
TCGA-HU-A4GU-01	0.032471	0	0.007025	0.09509	0	0.184471	0.035933	0.095421	0.055365	0	0.006351	0.019332	0	0.12807	0.04042	0.18609	0	0.003828	0	0.103803	0	0.006329	0.205	0.051991	1.068813
TCGA-HU-A4HD-01	0.030961	0.013831	0.02666	0.116371	0	0.087737	0	0.063022	0.071659	0	0	0.023028	0.024683	0.068466	0.026108	0.278672	0	0.003069	0.064925	0.100809	0	0	0.087	0.101505	1.041943
TCGA-VQ-A94T-01	0.045399	0	0.039297	0.028255	0	0.223128	0	0.046209	0.092035	0	0.129695	0.043728	0.006394	0.120739	0	0.180692	0	0.013416	0	0.022893	0	0.008121	0.092	0.096698	1.055054
TCGA-BR-4191-01	0.019767	0.02653	0	0.049838	0	0.140213	0.027047	0.050872	0.022999	0	0.085854	0	0.025853	0	0.042574	0.330168	0.059566	0.002406	0	0.08198	0.034334	0	0.206	0.05177	1.05779
TCGA-BR-8059-01	0	0.022594	0.013961	0.113008	0	0.179268	0.003724	0.019421	0.049891	0	0.036035	0	0.006602	0.088657	0.054691	0.276639	0.003478	0	0	0.127824	0.003589	0.000618	0.226	0.045643	1.070392
TCGA-BR-A4PF-01	0.077949	0	0.01283	0.080588	0	0.083264	0.044026	0.061198	0.056165	0	0.008267	0.010031	0	0.045703	0.124069	0.338585	0.000156	0	0	0.007762	0.000286	0.04912	0.055	0.13112	1.0356
TCGA-CG-5725-01	0.086309	0	0.022047	0.207628	0	0.030897	0.00511	0.035545	0.071386	0	0.022221	0	0.000912	0.081309	0.0655	0.314418	0	0	0	0.056717	0	0	0.047	0.141944	1.029409
TCGA-D7-8574-01	0	0.442074	0	0.113169	0	0.217443	0.000331	0.049645	0.036671	0	0	0.02031	0.01575	0.002277	0.003442	0.081772	0	0.005572	0.011545	0	0	0	0.003	0.454672	0.895299
TCGA-D7-8578-01	0.039577	0.022046	0.021869	0.128239	0	0.164854	0	0.053373	0.080154	0	0	0.073723	0.012797	0.020918	0.010298	0.265117	0	0.020535	0.048055	0.038444	0	0	0.066	0.117549	1.039515
TCGA-HU-A4H0-01	0.064829	0	0.030056	0.155475	0	0.148084	0.112558	0.104424	0.006206	0	0.003384	0.018785	0.011157	0	0.148104	0.168212	0.007531	0	0.021193	0	0	0	0.025	0.189812	1.015599
TCGA-RD-A8MW-01	0.003919	0.015254	0.083577	0.083377	0	0.119989	0.023515	0.048893	0.028082	0	0.002153	0.00684	0.029534	0.154764	0.109461	0.246119	0.005702	0	0	0.036317	0	0.002502	0.042	0.147478	1.028236
TCGA-VQ-A8P3-01	0.053176	0	0.045377	0.347682	0	0.090427	0	0.107648	0.039478	0	0	0.111024	0.018842	0	0.023488	0.094611	0	0.003778	0.063986	0	0	0.000483	0.026	0.188909	1.037985
TCGA-CG-5720-01	0.036102	0.012687	0.001443	0.140204	0	0.101384	0	0.067987	0.050721	0	0	0	0.097194	0.080072	0.042618	0.123726	0.007358	0.00968	0	0.18562	0	0.043205	0.169	0.062541	1.062483
TCGA-HU-A4GQ-01	0.051904	0	0.007917	0.116202	0	0.042729	0	0.087932	0.01098	0	0	0.049381	0.011042	0	0.158834	0.368377	0	0.074441	0.019876	0	0	0.000386	0.029	0.179453	1.026341
TCGA-HU-A4H5-01	0.034964	0.028739	0.049834	0.103873	0	0.040407	0	0.035215	0.075277	0	0.089913	0	0	0.264681	0.022122	0.079521	0	0	0	0.175454	0	0	0.053	0.136586	1.04308
TCGA-R5-A805-01	0.040912	0	0.018868	0.033166	0	0.096253	0	0.014997	0.03105	0	0	0.015553	0.083014	0.090404	0.006957	0.160526	0	0.096121	0.014739	0.092243	0	0.205198	0.096	0.092209	1.060843
TCGA-ZA-A8F6-01	0.004602	0.023179	0	0.059083	0	0.026613	0.006228	0.029133	0.029757	0	0.017862	0	0	0.370912	0	0.345558	0.007898	0	0.079176	0	0	0	0.086	0.103212	1.087369
TCGA-3M-AB46-01	0	0.041687	0.02205	0.119446	0	0.128906	0	0.032427	0.112287	0	0	0.045505	0.025001	0.219889	0.092798	0.112279	0	0	0	0.038766	0.008958	0	0.151	0.069336	1.065471
TCGA-BR-6801-01	0.014326	0	0.000449	0.071377	0	0.195322	0	0.065171	0.029885	0	0.077416	0	0.008762	0.138588	0.03879	0.308319	0	0.000826	0	0.050768	0	0	0.092	0.096754	1.053347
TCGA-BR-A44U-01	0	0.006499	0	0.032671	0	0.09275	0	0.049115	0.080254	0	0	0.193347	0	0.13861	0.104446	0.196461	0.048945	0	0.056902	0	0	0	0.22	0.047578	1.087605
TCGA-BR-A4J2-01	0.275877	0.138786	0	0.116779	0	0.137285	0	0.110709	0.029562	0	0	0.026328	0.004977	0.027473	0.009632	0.081882	0	0.009956	0.018005	0.007381	0	0.005368	0.004	0.404459	0.923741
TCGA-CG-4469-01	0.025096	0	0.001488	0.00895	0	0.109975	0	0.024556	0.006758	0	0	0.015776	0.008578	0.089046	0.025254	0.38511	0.013666	0.025576	0	0.186621	0	0.073552	0.009	0.277519	0.982201
TCGA-EQ-A4SO-01	0.021189	0.015703	0.033761	0.062999	0	0.317456	0.052504	0.070653	0.019704	0	0.007765	0.033978	0.008658	0.03463	0.03576	0.25053	0	0	0.018681	0.01603	0	0	0.096	0.092406	1.051768
TCGA-F1-A448-01	0.121936	0	0.071416	0.034406	0	0.169939	0	0.035962	0.008177	0	0	0.007568	0.007574	0.09344	0.001703	0.150608	0.01271	0.017406	0	0.231064	0	0.036091	0.014	0.247804	0.990027
TCGA-HU-8608-01	0.13772	0	0.142978	0.110352	0	0.114058	0.036403	0.057885	0.065459	0	0.034957	0	0.004686	0.008624	0.13516	0.140707	0	0.010401	0.000611	0	0	0	0.005	0.390979	0.924588
TCGA-IN-A6RO-01	0.055413	0	0.057128	0.078049	0	0.197141	0	0.116605	0.029804	0	0	0.031645	0.003036	0.030376	0.163585	0.170877	0.002582	0.008254	0.055505	0	0	0	0.048	0.140625	1.037395
TCGA-RD-A8N1-01	0.095139	0.08778	0.011379	0.104623	0	0.24454	0.014085	0.064676	0.071184	0	0	0.035294	0.017783	0.025441	0.052269	0.165205	0.00138	0.002103	0.007121	0	0	0	0.015	0.235729	0.995639
TCGA-VQ-A8DZ-01	0	0.024238	0.11691	0.133781	0	0.184325	0	0.048111	0.010728	0	0	0	0.058028	0.04788	0	0.175929	0.010577	0.02158	0	0.109185	0	0.058728	0.018	0.218445	0.994717
TCGA-VQ-A91D-01	0.000705	0	0.039054	0.056306	0	0.105459	0	0.123277	0	0	0.002969	0.034823	0.001417	0.099768	0.185621	0.251894	0	0	0	0.079159	0	0.019546	0.054	0.133384	1.047969
TCGA-VQ-A922-01	0.095133	0	0.088774	0.018909	0	0.149545	0	0.115714	0.008428	0	0.015001	0	0	0.081531	0.140547	0.266159	0	0	0	0.020258	0	0	0.018	0.221056	1.000283
TCGA-VQ-A94U-01	0	0.063003	0.093558	0.051465	0	0.15151	0	0.042727	0.042091	0	0	0.108249	0.020124	0	0.022918	0.350008	0	0	0.054348	0	0	0	0.018	0.21839	0.996585
TCGA-BR-6457-01	0.127741	0.020531	0.171185	0.134041	0	0.07321	0	0.089194	0.025628	0	0	0.066263	0.014659	0.000753	0.041686	0.133542	0.017524	0	0.084043	0	0	0	0.004	0.39347	0.922399
TCGA-BR-7197-01	0.071315	0	0.048057	0.031943	0	0.121738	0	0.067821	0.039184	0	0.005601	0.001898	0	0.249119	0.063621	0.296218	0	0	0	0.003485	0	0	0.035	0.165209	1.030273
TCGA-BR-8384-01	0.068732	0	0.013955	0.140815	0	0.202136	0.001773	0.03687	0.015446	0	0	0.055243	0.031044	0	0.028808	0.203518	0.017826	0.012675	0.171159	0	0	0	0.054	0.135087	1.026794
TCGA-BR-8686-01	0.07693	0.024448	0.000705	0.262794	0	0.122304	0.000738	0.058758	0.023843	0	0	0.03345	0.028175	0	0.097133	0.208631	0	0	0.061541	0.00055	0	0	0.055	0.131863	1.039593
TCGA-CD-5801-01	0.100395	0	0.022788	0.381376	0	0.077424	0.082911	0.045467	0.047225	0	0.008192	0.02891	0.012946	0.022016	0.047126	0.112289	0	0	0	0.010934	0	0	0.037	0.159443	1.044264
TCGA-CG-4305-01	0.054539	0	0.01132	0.112029	0	0.207725	0.059675	0.022167	0.007628	0.005383	0	0.007044	0.001258	0.025167	0.090429	0.350296	0	0	0.030333	0	0	0.015008	0.088	0.100628	1.045047
TCGA-CG-4476-01	0.114886	0	0.034835	0.063229	0	0.193313	0.0264	0.004833	0.006751	0	0.001509	0	0.001308	0.00556	0.011829	0.321362	0.028082	0	0.160509	0	0.011955	0.013638	0.016	0.231495	0.985529
TCGA-FP-7829-01	0.04302	0.021398	0	0.026037	0	0.13838	0	0.058138	0.013525	0	0.014317	0	0.054828	0.225536	0.012733	0.311871	0.008446	0	0	0.066889	0	0.004883	0.072	0.113803	1.052419
TCGA-HU-A4GF-01	0.082239	0	0.030509	0.088329	0	0.142357	0	0.058976	0.09601	0	0	0.026658	0.022728	0.144489	0.077021	0.136226	0	0.019277	0.001077	0	0	0.074104	0.042	0.150829	1.025471
TCGA-IN-A7NU-01	0.006068	0.019772	0.022515	0.119029	0	0.127283	0.049967	0.030389	0.092377	0	0.016145	0.01191	0.038774	0	0.037258	0.2706	0.026798	0.028072	0	0.080992	0	0.022052	0.109	0.082907	1.045524
TCGA-VQ-A8PD-01	0.046753	0.184813	0.004709	0.127316	0	0.338486	0.02489	0	0.008077	0	0.056522	0	0.018076	0.00844	0.08396	0.032005	0.01855	0.008303	0	0.037371	0	0.001729	0.011	0.264478	0.989
TCGA-VQ-A91K-01	0.02591	0	0	0.138917	0	0.192458	0	0.052377	0.112069	0	0	0.024415	0.040868	0	0.044053	0.333458	0.004439	0	0	0.031035	0	0	0.085	0.104802	1.050958
TCGA-VQ-A924-01	0	0.036039	0.01176	0.192463	0	0.020213	0.091018	0.084571	0.008917	0	0	0.088551	0.004567	0.06737	0.091051	0.283128	0.003653	0.015959	4.2e-05	0	0	0.000697	0.041	0.154382	1.029697
TCGA-CD-A486-01	0.055313	0	0.052841	0.032391	0	0.073412	0	0.053943	0.110741	0	0	0.031331	0	0.270326	0.016843	0.176441	0	0	0	0.114946	0	0.011471	0.058	0.126034	1.045333
TCGA-CG-4443-01	0.00248	0.010089	0	0.03139	0.113619	0	0.001513	0.029591	0	0	0.054892	0	0.076977	0	0	0.612319	0	0	0.041324	0	0	0.025806	0.057	0.127747	1.057264
TCGA-CG-5734-01	0.04394	0.006114	0.10909	0.128873	0	0.117799	0	0.070143	0.048753	0	0.068555	0	0	0.124864	0.022281	0.145466	0.00074	0.011527	0	0.087085	0.014736	3.4e-05	0.016	0.232791	0.990744
TCGA-F1-A72C-01	0.021072	0.074352	0.069408	0.161399	0	0.102905	0	0.078458	0.038979	0	0	0.129348	0.016573	0.034695	0.080838	0.158919	0	0.004299	0.016437	0.012318	0	0	0.019	0.213657	1.007473
TCGA-FP-8631-01	0.043204	0	0.106457	0.032826	0	0.137082	0	0.063001	0.06159	0	0	0.057116	0.009296	0.008397	0.008807	0.153697	0	0.211896	0.106631	0	0	0	0.02	0.208009	0.998517
TCGA-FP-A4BF-01	0.060763	0	0.02197	0.219853	0	0.073444	0.060742	0.053908	0.024291	0.020632	0	0.095125	0.011497	0.009619	0.07953	0.21623	0.028355	0.003798	0	0.020243	0	0	0.072	0.112827	1.050487
TCGA-HU-A4HB-01	0.183339	0.132888	0.05746	0.067788	0	0.156001	0	0.109807	0.055447	0	0	0.04146	0	0.049997	0.014273	0.081165	0	0.004057	0.046319	0	0	0	0.004	0.414586	0.913297
TCGA-IN-8663-01	0	0.006455	0.009858	0.173453	0	0	0.043115	0.085765	0	0	0	0.06732	0.012687	0.144308	0.039438	0.341937	0.007172	0.033928	0.034564	0	0	0	0.314	0.026752	1.082086
TCGA-KB-A93G-01	0.020331	0	0	0.005601	0	0.139328	0	0.004547	0	0	0.03107	0	0.017588	0.206495	0	0.163925	0	0.013574	0	0.353982	0	0.043562	0.055	0.130997	1.08479
TCGA-VQ-A8E0-01	0	0.043398	0.013706	0.00617	0	0.216837	0	0.044911	0.066039	0	0	0.042946	0	0.159639	0.013812	0.251275	0.005486	0.008669	0	0.101092	0	0.02602	0.119	0.079397	1.058124
TCGA-VQ-A8P2-01	0.031894	0	0.088916	0.089841	0	0.230893	0.035614	0.065413	0.042789	0	0.007812	0.017744	0	0.12342	0.03511	0.189542	0	0	0	0.041012	0	0	0.03	0.175545	1.015617
TCGA-VQ-AA64-01	0.112995	0.00164	0.054134	0.09627	0	0.159003	0	0.096784	0.036586	0	0	0.098127	0.01181	0.041743	0.098382	0.144336	0	0.002763	0.045428	0	0	0	0.02	0.207568	1.00581
TCGA-VQ-AA6G-01	0.047807	0	0.077955	0.034358	0	0.182741	0	0.041253	0.037041	0	0.015871	0.003707	0.001216	0.207823	0	0.118124	0	0.087527	0	0.141709	0	0.002869	0.037	0.159344	1.024102
TCGA-VQ-AA6I-01	0.07378	0	0.10323	0.095293	0	0.228413	0	0.076948	0.045138	0	0	0.060992	0.000299	0.038849	0.031679	0.148197	0.056719	0	0.040464	0	0	0	0.015	0.237614	0.99015
TCGA-BR-6565-01	0.052328	0	0.011191	0.21592	0	0.096764	0.029751	0.083134	0.034102	0	0.01706	0.023457	0.047046	0.086723	0.087477	0.154726	0.014787	0	0.045535	0	0	0	0.104	0.087951	1.050685
TCGA-VQ-A8P5-01	0.118875	0	0.071896	0.112751	0	0.15103	0.001948	0.069443	0.00788	0	0.030885	0.037052	0.024598	0.045403	0.125512	0.177811	0.001225	0	0	0.007298	0	0.016392	0.015	0.241126	0.990761
TCGA-VQ-A91A-01	0.040262	0	0.035101	0.018267	0	0.187242	0	0	0.00388	0	0.042266	0	0.050992	0.120558	0	0.195326	0	0.056991	0	0.233126	0	0.01599	0.085	0.103966	1.053406
TCGA-VQ-A91Y-01	0	0.059863	0.030564	0.093747	0	0.250053	0	0	0.055219	0	0	0.051069	0.007334	0.024507	0.094336	0.243822	0.041692	0	0.047794	0	0	0	0.057	0.126861	1.033233
TCGA-VQ-A92D-01	0	0.090765	0.098119	0.106871	0	0.035553	0	0.063914	0.059312	0	0	0.094364	0	0.084722	0.167853	0.192492	0	0	0	0.006036	0	0	0.016	0.232453	1.002228
TCGA-CG-5732-01	0.043437	0.07528	0.078126	0.155013	0	0.168011	0	0.071831	0.092279	0	0	0.050491	0.025162	0.027944	0.009995	0.122702	0	0.014915	0	0.055679	0	0.009134	0.012	0.254225	0.987185
TCGA-D7-A6EZ-01	0.020368	0	0.01062	0.155234	0	0.025669	0.057438	0.042325	0.038863	0	0.019139	0.016819	0.005879	0.087944	0.119145	0.264516	0	0	0	0.132031	0	0.004009	0.046	0.143757	1.034732
TCGA-HU-8243-01	0.096604	0	0.045373	0.107692	0	0.117538	0	0.067008	0.05822	0	0	0	0.033397	0.030314	0	0.098156	0	0.040165	0	0.27494	0	0.030592	0.032	0.173503	1.02704
TCGA-MX-A663-01	0.123331	0	0.002412	0.066008	0	0.143847	0	0.046555	0.047501	0	0	0.059899	0.03722	0.017501	0.028881	0.225081	0	0	0	0.200114	0	0.001648	0.035	0.166654	1.024801
TCGA-RD-A7BT-01	0.005594	0.031915	0.030216	0.13165	0	0.236166	0.016122	0.144802	0.061606	0	0	0.064857	0.017576	0	0.061836	0.106589	0.056049	0	0.006895	0.014713	0	0.013413	0.096	0.091877	1.065486
TCGA-VQ-A925-01	0.127658	0	0.089298	0.163678	0	0.237145	0	0.09284	0	0	0	0.059208	0.017236	0	0.037394	0.132779	0	0.006477	0.036287	0	0	0	0.009	0.279643	0.978942
TCGA-BR-4294-01	0	0.023903	0.005665	0.153092	0	0.134166	0.060947	0.030753	0	0	0	0	0.155268	0	0.001909	0.190011	0	0.009022	0	0.065521	0.144333	0.02541	0.125	0.076995	1.04844
TCGA-BR-6802-01	0.032959	0.027669	0.01503	0.264208	0	0.04093	0.116423	0.123881	0.020173	0	0.067353	0.047199	0.032368	0	0.043321	0.079043	0	0.062769	0.021754	0	0	0.004918	0.081	0.108531	1.060672
TCGA-BR-7715-01	0.050085	0	0.01017	0.082512	0	0.140555	0.00732	0.051567	0.009228	0	0.011265	0.00141	0	0.242524	0.040069	0.305844	0	0	0.014531	0.032921	0	0	0.042	0.146811	1.037855
TCGA-BR-8362-01	0.042764	0	0.001022	0.152963	0	0.075802	0	0.033024	0.0779	0	0	0.063893	0.002778	0	0.064535	0.379962	0.010515	0	0.094843	0	0	0	0.122	0.078287	1.054471
TCGA-BR-A4QM-01	0	0.256056	0.005273	0.202539	0	0.121413	0	0.041866	0.105706	0	0	0.066128	0.008316	0.019698	0.01943	0.125861	0	0	0.027714	0	0	0	0.006	0.333906	0.954198
TCGA-CD-8529-01	0.169493	0	0.157495	0.060753	0	0.176561	0	0.040497	0.053843	0	0	0.006169	0.003354	0.059765	0.049641	0.211071	0.002095	0	0.009263	0	0	0	0.004	0.394536	0.922021
TCGA-D7-6521-01	0.139731	0	0	0.162118	0	0.124698	0	0.063269	0.081957	0	0	0	0.023867	0.040935	0.032004	0.291961	0	0	0.011132	0.027781	0	0.000547	0.03	0.17719	1.015324
TCGA-VQ-A8PC-01	0.027543	0.126982	0.050493	0.047214	0	0.200477	0	0.0065	0	0	0.017879	0.000725	0.015127	0.009854	0.020976	0.358531	0.007597	0.034513	0.071123	0	0.001378	0.003088	0.009	0.280374	0.967497
TCGA-BR-7196-01	0.162363	0	0.239743	0.150619	0	0.073741	0	0.040503	0.011038	0	0	0.023637	0.020591	0.000964	0.100149	0.1208	0	0.004243	0.05161	0	0	0	0.003	0.440543	0.903647
TCGA-D7-6820-01	0.015993	0.003902	0.000859	0.018462	0	0.164782	0	0.069477	0.127037	0	0	0.02718	0.028238	0.138222	0.002531	0.149515	0	0.04309	0	0.163769	0	0.046943	0.277	0.033438	1.078763
TCGA-IN-A6RJ-01	0	0.120125	0.025676	0.167916	0	0.052522	0	0.0536	0.122138	0	0	0.044441	0.039829	0.004714	0.043886	0.116229	0.058595	0.06807	0.068156	0	0	0.014104	0.035	0.161481	1.01489
TCGA-BR-6706-01	0.098151	0	0.146432	0.273215	0	0.088597	0.057477	0.027848	0.047893	0	0.044771	0.000444	0.030008	0	0.092388	0.07575	0.005875	0	0.011151	0	0	0	0.007	0.314095	0.96583
TCGA-BR-7717-01	0.151387	0.022061	0	0.105794	0	0.102971	0	0.123433	0.035001	0	0.016719	0	0.080145	0.138148	0.048427	0.067159	0	0	0	0.085902	0.022853	0	0.018	0.222269	0.993721
TCGA-BR-8372-01	0	0.019895	0.003796	0.221527	0	0.033999	0.151181	0.060618	0.034861	0	0.003768	0.002537	0.013349	0.017414	0.097508	0.277436	0.062056	0	5.5e-05	0	0	0	0.053	0.136579	1.030728
TCGA-BR-A4J1-01	0.01787	0.007145	0.08744	0.153076	0	0.148616	0	0.100248	0.048095	0	0	0.06344	0.024062	0.048242	0.02303	0.159056	0	0.004676	0	0.114123	0.000881	0	0.042	0.151754	1.030005
TCGA-D7-6817-01	0.033186	0.186733	0.051689	0.073465	0	0.273678	0	0.114073	0.012295	0	0.003188	0.00314	0.009323	0.004717	0.023995	0.116293	0	0.014658	0.039166	0.020348	0	0.020051	0.006	0.338959	0.947975
TCGA-D7-A4YX-01	0.072592	0	0.017718	0.265395	0	0.037711	0.063908	0.096148	0.003854	0	0.003774	0.046813	0.007012	0	0.194433	0.168762	0.007151	0	0.01473	0	0	0	0.034	0.170063	1.038912
TCGA-IN-AB1V-01	0.008317	0.268538	0.016508	0.20246	0	0.168243	0	0.036328	0.076118	0	0	0.095479	0.03612	0	0	0.044466	0	0.028765	0	0.016457	0	0.002202	0.007	0.316146	0.970952
TCGA-VQ-A8DU-01	0.068451	0.002604	0.039528	0.115451	0	0.154921	0	0.085571	0.06126	0	0	0.101392	0.01375	0.023902	0.057244	0.155644	0	0	0.120281	0	0	0	0.041	0.154806	1.024673
TCGA-VQ-A91S-01	0.008037	0.018953	0.014975	0.281062	0	0.057856	0.063182	0.065145	0.010265	0	0	0.013563	0.002996	0.067056	0.157949	0.200708	0	0	0.023418	0	0	0.014835	0.058	0.125808	1.048131
TCGA-VQ-A94R-01	0.035449	0	0.033728	0.135786	0	0.196204	0.027963	0.046436	0.050821	0	0.006817	0.002669	0.019531	0.018794	0.157475	0.209417	0	0	0.058909	0	0	0	0.095	0.094903	1.054612
TCGA-B7-5818-01	0.028732	0	0	0.21044	0	0.091603	0.101111	0.048998	0.041397	0	0.02691	0.04746	0.054664	0.043147	0.08363	0.202474	0.003047	0	0.016387	0	0	0	0.046	0.143556	1.032242
TCGA-BR-7722-01	0	0.054188	0.02483	0.084731	0	0.149245	0	0.001466	0.095328	0	0	0.063295	0.003708	0.080374	0.017261	0.257879	0.018258	0	0.149436	0	0	0	0.043	0.145882	1.020883
TCGA-BR-8371-01	0.386633	0.067524	0.013675	0.081471	0	0.181025	0	0.010977	0.07996	0	0	0.03418	0.009233	0.009516	0.007118	0.072596	0	0.022931	0.023159	0	0	0	0	0.616748	0.787521
TCGA-BR-8590-01	0.127986	0	0.071727	0.067351	0	0.246849	0	0.014802	0.038624	0	0	0.021289	0.020087	0.045981	0.032316	0.239444	0.011437	0	0.062106	0	0	0	0.011	0.263503	0.975525
TCGA-CD-A4MI-01	0.045944	0.035715	0	0.198769	0	0.09602	0.022785	0.063086	0.074407	0	0	0.078086	0.026097	0.026184	0.115662	0.191019	0.009246	0	0.013895	0.003083	0	0	0.071	0.114577	1.050808
TCGA-D7-6527-01	0.189872	0	0.165963	0.088932	0	0.122351	0	0.051596	0.028859	0	0.038791	0	0.050491	0.072327	0.041693	0.063455	0.004121	0	0	0.080221	0	0.001328	0.004	0.41282	0.913139
TCGA-D7-A6F2-01	0.005623	0.010964	0.022452	0.163851	0	0.180661	0	0.048285	0.068077	0	0	0.091381	0.051456	0.031988	0.028168	0.200107	0.000346	0	0.079557	0	0.017083	0	0.159	0.065868	1.063413
TCGA-FP-8211-01	0.157445	0	0.030094	0.158045	0	0.283101	0	0.057059	0.065373	0	0	0.060443	0.016512	0.008376	0.034301	0.099431	0	0.016136	0	0.013685	0	0	0.019	0.210375	1.018626
TCGA-VQ-A8PH-01	0.003179	0.127272	0.035619	0.24569	0	0.100057	0	0.180488	0.098588	0	0	0.018176	0.023607	0.059667	0.005112	0.011353	0.011538	0.010202	0	0.069451	0	0	0.019	0.210244	1.020373
TCGA-BR-8291-01	0.016655	0.006302	0.00594	0.164974	0	0.095576	0.00113	0.005992	0.05259	0	0	0.040494	0.02923	0.023859	0.015034	0.362649	0.061597	0	0.117978	0	0	0	0.101	0.090261	1.045818
TCGA-BR-8484-01	0.085105	0	0.042148	0.115731	0	0.178951	0	0.056973	0.060326	0	0	0.04456	0.004929	0.022358	0.079516	0.264313	0.011174	0	0.030553	0	0	0.003363	0.035	0.1632	1.019735
TCGA-D7-A4YY-01	0	0.009011	0.011993	0.139956	0	0.038208	0	0.02763	0.108709	0	0	0.058768	0	0.055644	0.103891	0.423305	0	0	0.02229	0	0	0.000595	0.038	0.158925	1.031658
TCGA-HU-A4GN-01	0	0.113225	0.011031	0.202727	0	0	0.025551	0.126154	0.047932	0	0	0.115093	0	0.019077	0.179246	0.120483	0	0.025472	0	0.008239	0	0.00577	0.023	0.195274	1.031248
TCGA-MX-A666-01	0.404119	0.105045	0.005625	0.053274	0	0.175481	0	0.104945	0.014348	0	0.005169	0.005056	0.01087	0.019049	0	0.051019	0	0.021216	0.024783	0	0	0	0.003	0.437222	0.913963
TCGA-VQ-A91Q-01	0.092116	0	0.113789	0.018474	0	0.321959	0	0.017203	0.032669	0	0	0.008473	0.024947	0.045638	0.065194	0.132905	0	0.021302	0	0.10533	0	0	0.011	0.262049	0.979463
TCGA-B7-A5TN-01	0.005609	0.04228	0.023522	0.065419	0	0.140891	0	0.040993	0.083971	0	0	0.058711	0.00051	0	0.077297	0.387646	0	0	0.06866	0	0	0.004492	0.086	0.102458	1.043443
TCGA-BR-6563-01	0.122029	0.00641	0.023817	0.239285	0	0.100543	0	0.068877	0.054333	0	0	0.038386	0.015771	0.000347	0.035126	0.188686	0.038951	0	0.067437	0	0	0	0.02	0.20582	1.003955
TCGA-BR-7958-01	0.028917	0.019193	0	0.290843	0	0.04924	0.08321	0.080771	0.025441	0	0.001592	0.066943	0.035422	0	0.090506	0.140453	0.026603	0.010449	0	0.050417	0	0	0.136	0.072755	1.072358
TCGA-CD-5813-01	0.05148	0.013591	0.04078	0.169077	0	0.09411	0	0.086384	0.061474	0	0	0.058159	0.037424	0.044563	0.057111	0.230535	0.028838	0	0.002237	0.024111	0.000128	0	0.042	0.146867	1.026041
TCGA-CD-A4MJ-01	0.041405	0	0	0.160874	0	0.127222	0.050985	0.121439	0.042267	0	0.018399	0.029736	0.02358	0.030015	0.104253	0.125515	0.009112	0.012682	0	0.102514	0	0	0.127	0.075747	1.065463
TCGA-FP-A8CX-01	0	0.067234	0.119255	0.096708	0	0.184123	0	0.052297	0.074833	0	0	0.050642	0.00313	0.132935	0.040601	0.132768	0.004408	0	0.038541	0.001334	0	0.001192	0.01	0.271468	0.975374
TCGA-BR-6455-01	0.064047	0	0.003961	0.310805	0	0.112898	0.009158	0.081201	0.070246	0	0	0	0.049211	0.044798	0.05744	0.140664	0.006247	0	0	0.049323	0	0	0.095	0.094494	1.062046
TCGA-BR-7723-01	0.029754	0.01365	0.037548	0.137073	0	0.144863	0.010413	0.068805	0.044152	0	0	0.017754	0.020087	0.130748	0.055471	0.286354	0	0	0	0.003327	0	0	0.082	0.10785	1.045271
TCGA-BR-7959-01	0.076122	0	0.028457	0.073002	0	0.13023	0.004826	0	0.028143	0	0.031524	0	0.034279	0.011805	0.068686	0.369087	0	0.031144	0.109146	0	0	0.00355	0.041	0.153707	1.017414
TCGA-BR-8483-01	0.125082	0	0.14625	0.053121	0	0.030663	0	0.042742	0.029126	0	0.003193	0.006436	0	0.324248	0.106478	0.123612	0	0	0.009047	0	0	0	0.007	0.319471	0.966437
TCGA-BR-8676-01	0	0.004506	0	0.314164	0	0	0.099314	0.049219	0.038484	0	0	0.035369	0.03432	0	0.02712	0.308156	0.009751	0.007273	0	0.060344	0	0.01198	0.058	0.124726	1.041778
TCGA-CD-8535-01	0.02314	0	5.3e-05	0.064253	0	0	0	0.063835	0.068338	0	0.026526	0	0	0.452553	0.054547	0.246755	0	0	0	0	0	0	0.03	0.177195	1.057859
TCGA-CG-5724-01	0	0.043798	0	0.13588	0	0.062766	0.048446	0.029868	0.037296	0	0	0.030179	0.045313	0.091244	0.109329	0.283181	0	0	0	0.06249	0	0.02021	0.059	0.122423	1.038653
TCGA-IN-7808-01	0.186866	0.262559	0.025451	0.098283	0	0.090992	0	0.050694	0.083444	0	0	0.066814	0.004368	0.008603	0.018016	0.086137	0	0.00415	0	0.013623	0	0	0.002	0.461387	0.892328
TCGA-VQ-A8E7-01	0.058112	0	0.0769	0.103541	0	0.146489	0	0.017941	0.012968	0	0.04673	0	0.004282	0.086884	0.08889	0.300215	0	0	0.02484	0.021605	0	0.010603	0.024	0.191003	1.006993
TCGA-VQ-AA6K-01	0.181284	0	0.160162	0.156525	0	0.196986	0.007183	0.036979	0.005184	0	0.008667	0.023007	0.016945	0	0.024569	0.118902	0	0.008572	0.021859	0.032803	0	0.000374	0.004	0.402654	0.920201
TCGA-BR-4357-01	0.064771	0	0.023493	0.108226	0	0.134595	0.090148	0.014882	0	0	0.085129	0	0.032355	0.110842	0.075194	0.218023	0.025996	0	0	0.016347	0	0	0.071	0.115204	1.034479
TCGA-BR-6454-01	0.041813	0	0.055126	0.287001	0	0.110493	0	0.156021	0.082931	0	0	0.057079	0.014296	0.010123	0.0685	0.075568	0.008868	0	0	0.024276	0	0.007905	0.058	0.126314	1.065682
TCGA-BR-8297-01	0.147397	0.065101	0	0.087442	0	0.252232	0	0.077165	0.040024	0	0	0.056757	0.013162	0.010514	0.06555	0.092902	0	0	0.091752	0	0	0	0.014	0.242945	0.992802
TCGA-BR-A4IY-01	0.045637	0	0.012913	0.16171	0	0.114848	0.091295	0.042272	0.013228	0	0.008676	0.061954	0.040402	0	0.099627	0.241643	0.012279	0.011805	0.04171	0	0	0	0.128	0.074922	1.055103
TCGA-CD-A489-01	0.137262	0.04451	0	0.153006	0	0.195439	0	0.051924	0.031516	0	0	0.061225	0.014352	0	0.035826	0.232315	0.008146	0	0.034478	0	0	0	0.011	0.266249	0.979745
TCGA-CG-5717-01	0.109236	0.01181	0	0.168032	0	0.202788	0	0.025766	0.091205	0	0.016821	0.002617	0.066096	0	0.081034	0.13604	0.014086	0.012959	0.048798	0.000283	0	0.01243	0.03	0.175302	1.017504
TCGA-CG-5721-01	0.027386	0	0.004928	0.280254	0	0.064	0.128809	0.051728	0.008913	0	0.02594	0.030843	0.03327	0	0.1046	0.18147	0.031443	0	0	0.026417	0	0	0.153	0.06782	1.069343
TCGA-D7-6522-01	0.102781	0.031457	0.032673	0.143947	0	0.068325	0	0.055174	0.086731	0	0	0.034729	0.032729	0.00815	0.048862	0.281361	0.037741	0	0.035339	0	0	0	0.016	0.228534	0.989347
TCGA-D7-6525-01	0.136641	0	0.059601	0.12022	0	0	0	0.034326	0.062689	0	0.004047	0.049113	0.02217	0.040622	0.026346	0.367139	0	0.023923	0.044297	0	0	0.008867	0.008	0.285603	0.967106
TCGA-VQ-A8PK-01	0.08184	0	0.049694	0.031258	0	0.206872	0	0.082982	0.009154	0	0.033087	0.044191	0.002892	0.038326	0.114075	0.234882	0	0.027899	0	0.042848	0	0	0.041	0.155598	1.024484
TCGA-VQ-A91V-01	0.172363	0	0.083495	0.089508	0	0.249931	0	0.084782	0.001701	0	0	0.025496	0.016699	0.038923	0.030475	0.149928	0.000327	0.021042	0.020791	0	0	0.01454	0.007	0.299719	0.965343
TCGA-BR-8289-01	0	0.051699	0.046654	0.101912	0	0.068286	0	0.068412	0.023538	0	0.009294	0.012893	0.012172	0.220552	0.031708	0.249967	0	0	0.101092	0.001821	0	0	0.047	0.142036	1.028378
TCGA-BR-A452-01	0.132854	0.008865	0.055391	0.225985	0	0.14296	0	0.160247	0.023237	0	0.016388	0.010953	0.026224	0.061716	0.056668	0.017938	0.013418	0	0	0.044085	0.003072	0	0.013	0.251722	0.995324
TCGA-CD-A48A-01	0.010603	0.00513	0.038698	0.110431	0	0.129625	0	0.076288	0.096994	0	0	0.025643	0.023491	0.056238	0.031358	0.371777	0.006272	0	0.017452	0	0	0	0.099	0.090978	1.052213
TCGA-CG-4436-01	0.048489	0	0.024225	0.008394	0	0.134895	0.106937	0.014196	0	0	0	0.028427	0.000607	0.085765	0.053217	0.151294	0	0	0	0.216719	0.016651	0.110184	0.089	0.099912	1.055621
TCGA-D7-8572-01	0.055033	0	0.006495	0.06003	0	0.094396	0	0.061569	0.050231	0	0.013541	0	0.00435	0.33069	0.036295	0.159134	0	0	0	0.128236	0	0	0.169	0.06239	1.083502
TCGA-D7-8573-01	0.078025	0	0.038226	0.121968	0	0.240421	0.043874	0.092295	0.022947	0	0.042785	0	0.021263	0.001973	0.067733	0.11524	0.005453	0.024862	0	0.054414	0	0.02852	0.041	0.156434	1.02622
TCGA-D7-A747-01	0.131418	0.130443	0	0.094377	0	0.234026	0	0.04385	0.084364	0	0	0.05734	0.006042	0	0.018229	0.102119	0	0.010236	0.087557	0	0	0	0.004	0.400474	0.918392
TCGA-VQ-A8E2-01	0.136681	0	0.09046	0.09974	0	0.054618	0.008585	0.146466	0.021417	0	0	0.029354	0	0.235714	0.060033	0.111615	0	0	0	0.005317	0	0	0.007	0.288179	0.971209
TCGA-VQ-A94P-01	0.074392	0	0.043029	0.117631	0	0.193516	0	0.075875	0.020322	0	0	0.057378	0.081597	0	0.068321	0.239645	0	0	0.028293	0	0	0	0.034	0.167443	1.016845
TCGA-VQ-AA6F-01	0.14271	0.150581	0.049686	0.072468	0	0.096905	0	0.073917	0.070683	0	0	0.053998	0	0.036681	0.110015	0.071815	0	0.001815	0.068726	0	0	0	0.005	0.385882	0.92669
TCGA-BR-4187-01	0.073808	0	0	0.104535	0	0.090531	0.018541	0.029172	0.017495	0	0.004806	0	0.067368	0	0.013536	0.385883	0	0.005021	0.151926	0	0.004729	0.032648	0.015	0.236196	0.985382
TCGA-BR-8589-01	0.054412	0	0.004505	0.320893	0	0.061492	0.089484	0.082535	0.032415	0	0	0.01567	0.026261	0	0.10568	0.129755	0.057452	0.00421	0	0.015236	0	0	0.046	0.143806	1.039869
TCGA-BR-A4J5-01	0.085774	0	0.027431	0.106702	0	0.170427	0	0.03035	0.018751	0	0	0.047967	0.005382	0.084449	0.016544	0.282082	0.003023	0	0.120229	0	0	0.000888	0.041	0.152962	1.018975
TCGA-CG-4438-01	0.051751	0	0	0.114265	0	0.142295	0.164789	0.02467	0	0	0.033818	0.014884	0.018981	0.007227	0.102428	0.267839	0.012106	0	0.044948	0	0	0	0.073	0.112488	1.035825
TCGA-D7-A4YT-01	0.088568	0	0.060561	0.033442	0	0.400024	0	0.086188	0.071137	0	0	0.041341	0.013046	0.028901	0.069752	0.072668	0.032085	0	0.002288	0	0	0	0.035	0.166778	1.035646
TCGA-HU-8238-01	0.056482	0.034845	0	0.060566	0	0.164266	0	0.03206	0.061403	0	0	0.073415	0.01259	0.070462	0.033142	0.146894	0	0.02541	0.164476	0.055431	0	0.008558	0.055	0.131088	1.029739
TCGA-HU-A4GD-01	0.084461	0	0.146919	0.109318	0	0.04085	0	0.194197	0.087079	0	0	0.125179	0.005828	0	0	0.098429	0	0.042478	0.054309	0	0	0.010954	0.012	0.256195	0.994029
TCGA-RD-A8MV-01	0.061845	0.056604	0	0.118856	0	0.215326	0.01104	0.106212	0.03112	0	0	0.034706	0.034029	0.042619	0.082236	0.124809	0	0.028026	0.00131	0.009927	0	0.041337	0.047	0.142004	1.033695
TCGA-VQ-A8PM-01	0.029914	0.085221	0.278735	0.076166	0	0.204259	0	0.076799	0.023958	0	0	0.041207	0.017023	0.009529	0.026874	0.05035	0.009936	0.010037	0.059992	0	0	0	0.002	0.463649	0.891177
TCGA-VQ-AA6A-01	0	0.0361	0.055129	0.106978	0	0.203441	0	0.066178	0.078465	0	0	0.058194	0.023113	0.074946	0.009404	0.154564	0.000325	0.003996	0	0.129165	0	0	0.055	0.132314	1.038057
TCGA-BR-8367-01	0.114721	0	0.019887	0.099184	0	0.20513	0	0.018568	0	0	0	0.00065	0.016817	0.034777	0.015473	0.329086	0.024364	0	0.121344	0	0	0	0.027	0.184703	1.006261
TCGA-BR-8380-01	0.104502	0	0.056392	0.085494	0	0.188559	0	0.044458	0.020145	0	0.000892	0.008153	0.051937	0.040634	0.031617	0.286253	0.006519	0	0.058922	0.015524	0	0	0.016	0.226974	0.988707
TCGA-BR-A4J9-01	0.036736	0.250479	0.013082	0.097089	0	0.212578	0	0.070618	0.033217	0	0	0.060435	0.018655	0	0.045538	0.144522	0	0.002953	0.014097	0	0	0	0.006	0.344928	0.947038
TCGA-FP-A4BE-01	0.007177	0.019508	0.025743	0.18318	0	0.157759	0.103529	0.066513	0.077801	0	0	0.027961	0.027267	0.00064	0.032712	0.224034	0.011093	0.001545	0	0.033536	0	0	0.102	0.089476	1.055118
TCGA-BR-6453-01	0.193237	0.15128	0.072339	0.107726	0	0.120206	0	0.024517	0.06545	0	0	0.018856	0.003986	0.018336	0.012605	0.162694	0.001074	0.018773	0.02892	0	0	0	0.002	0.482333	0.875552
TCGA-HU-A4G3-01	0.004927	0.047047	0.025138	0.051401	0	0.169595	0	0.020961	0.049993	0	0	0.149431	0.007449	0.069441	0.004241	0.152523	0	0.008745	0.23019	0	0	0.008918	0.041	0.15232	1.027387
TCGA-D7-6520-01	0.0999	0	0.021863	0.03837	0	0.18599	0	0.07033	0.108525	0	0.00661	0.01271	0.026739	0.072039	0.059812	0.214567	0	0.05014	0.025054	0.007351	0	0	0.042	0.149927	1.021892
TCGA-D7-6524-01	0.013537	0.011907	0	0.04536	0	0.148053	0	0.039086	0.049061	0	0	0	0.016986	0.081786	0.01064	0.197655	0.011624	0.010491	0	0.260473	0	0.103341	0.042	0.150806	1.041149
TCGA-D7-6818-01	0.019772	0.007432	0.007376	0.034037	0	0.10725	0	0.030568	0.063509	0	0.026172	0.033783	0.075694	0.055854	0.007928	0.462202	0.013762	0	0.018458	0	0	0.036204	0.262	0.036231	1.081917
TCGA-VQ-A8PJ-01	0.103039	0	0.095128	0.059969	0	0.187695	0	0.021143	0.079351	0	0.032012	0.001928	0.020051	0.170502	0.023185	0.063723	0	0.01102	0	0.12755	0	0.003703	0.011	0.265933	0.977882
TCGA-B7-A5TI-01	0.059568	0	0.066464	0.100364	0	0.128438	0	0.085225	0.03982	0	0	0.026005	0.008442	0.053599	0.112956	0.296265	0	0	0.022854	0	0	0	0.035	0.1657	1.019783
TCGA-BR-8682-01	0.036827	0.033738	0	0.073706	0	0.098621	0	0.018977	0.059451	0	0.014984	0.005525	0	0.335628	0	0.221445	0	0	0.101098	0	0	0	0.059	0.123223	1.052316
TCGA-CD-8532-01	0.012191	0.033022	0.018163	0.136301	0	0.306076	0	0.055047	0.08222	0	0	0.076347	0.014398	0.055055	0.057582	0.116633	0.000812	0.00917	0.013245	0.013738	0	0	0.128	0.075314	1.077396
TCGA-3M-AB47-01	0.163469	0	0.125272	0.110795	0	0.283724	0	0.02463	0.00188	0	0	0	0.005343	0	0.022501	0.234544	0	0	0	0.027841	0	0	0.006	0.362643	0.937929
TCGA-B7-A5TK-01	0.021571	0	0.006299	0.344808	0	0	0.134829	0.070455	0	0	0.017542	0.070128	0.034126	0	0.072069	0.168532	0.023713	0.024082	0.009816	0.002031	0	0	0.151	0.069016	1.07697
TCGA-BR-4267-01	0.069508	0	0.079685	0.031584	0	0.202711	0	0.022992	0.007115	0	0.003426	0	0.002749	0.060122	0.018587	0.2623	0.007429	0.02956	0	0.132649	0	0.069582	0.02	0.204615	1.000617
TCGA-BR-8381-01	0.017121	0.031896	0.039454	0.242672	0	0.090751	0.017994	0.109298	0.095298	0	0	0.030086	0.009707	0.037758	0.058343	0.207395	0.000609	0.001122	0.000355	0.009259	0	0.000883	0.056	0.129966	1.044124
TCGA-BR-A453-01	0.051187	0	0	0.18161	0	0.090074	0	0.058771	0.004635	0.02441	0	0.113653	0.016504	0	0.051593	0.278764	0.00434	0	0.110859	0.0136	0	0	0.035	0.164816	1.02387
TCGA-CD-8530-01	0.041799	0.042696	0.007327	0.118135	0	0.120994	0	0.03968	0.081305	0	0.004299	0.009966	0.024855	0.012572	0.006394	0.249572	0.007476	0.014647	0.019203	0.19908	0	0	0.034	0.171102	1.020184
TCGA-R5-A7O7-01	0.086491	0	0.064779	0.060783	0	0.320033	0.034994	0.037764	0.088884	0	0	0.013124	0.014753	0.028698	0.055595	0.080248	0	0.009502	0	0.094532	0	0.009819	0.026	0.187818	1.01582
TCGA-VQ-A8PX-01	0.150896	0	0.16526	0.17721	0	0.17389	0.023313	0.040686	0.086651	0	0	0.021495	0.025087	0	0.061707	0.054628	0	0	0	0.006492	0	0.012685	0.006	0.358201	0.947481
TCGA-IN-7806-01	0.057728	0.18059	0.053163	0.044009	0	0.097849	0	0.079065	0	0	0.020389	0	0.002453	0.114751	0.012681	0.306804	0	0	0.030518	0	0	0	0.006	0.334628	0.948322
TCGA-BR-8286-01	0.014941	0.024797	0	0.158327	0	0.030914	0.024753	0.054682	0.074846	0	0	0.042142	0.039581	0.019361	0.030114	0.269176	0.051947	0.031489	0.061965	0.070967	0	0	0.043	0.146132	1.020806
TCGA-BR-A4J7-01	0.039212	0	0.025019	0.394093	0	0.100908	0.021138	0.013793	0.031665	0	0	0.101675	0.042014	0.00669	0.095533	0.092633	0.014719	0	0.020908	0	0	0	0.067	0.117182	1.074913
TCGA-CG-4472-01	0.129034	0	0.041027	0.032382	0	0.182839	0.014064	0.019442	0.018553	0	0	0	0.003716	0.019537	0.044448	0.297076	0.075694	0	0.122187	0	0	0	0.014	0.244042	0.980045
TCGA-FP-8209-01	0.28819	0.088703	0	0.146098	0	0.175872	0.019147	0.033493	0.011179	0	0	0.006379	0.015936	0	0.014732	0.151617	0	0.012276	0.036378	0	0	0	0	0.550799	0.834937
TCGA-VQ-A928-01	0.036993	0	0.062228	0.013902	0	0.155421	0	0.048241	0.029818	0	0.026814	0	0	0.359823	0.012003	0.118953	0	0.006172	0	0.122513	0	0.007118	0.048	0.139876	1.049232
TCGA-CD-8533-01	0.107054	0	0.112828	0.122874	0	0.144981	0.067387	0.01603	0.05752	0	0	0.038422	0.039387	0	0.009802	0.24855	0	0.003949	0.031215	0	0	0	0.007	0.296569	0.963113
TCGA-FP-8210-01	0.19564	0.119912	0.017654	0.137938	0	0.105246	0	0.07552	0.060042	0	0	0.045571	0.006607	0.002378	0.014313	0.082948	0.019033	0.031592	0.078298	0	0	0.007307	0.005	0.382192	0.928262
TCGA-VQ-A8DV-01	0	0.080042	0.017442	0.169624	0	0	0	0.075435	0	0	0	0.043432	0.033569	0.143192	0.019526	0.191667	0	0.021938	0.091663	0.076277	0	0.036194	0.045	0.145005	1.023982
TCGA-VQ-AA6B-01	0.170375	0	0.192921	0.037194	0	0.235377	0	0.064972	0.048996	0	0	0.011498	0.009429	0.062306	0.037441	0.089722	0.013068	0.022512	0	0.004189	0	0	0.005	0.378389	0.935001
TCGA-BR-A4IV-01	0.021537	0.067528	0.038959	0.102813	0	0.177674	0	0.03719	0.034899	0	0	0.048627	0.021159	0	0.014034	0.321879	0	0.012916	0	0.100783	0	0	0.027	0.182463	1.011227
TCGA-RD-A7BS-01	0.211072	0.055671	0	0.084841	0	0.107233	0	0.084842	0.034657	0	0	0.085265	0.023393	0.077147	0.124461	0.044824	0	0.011975	0.054621	0	0	0	0.008	0.283383	0.976881
TCGA-BR-8680-01	0.038082	0.048229	0.056712	0.121749	0	0.075594	0	0.148386	0	0	0.039893	0	0.003	0.150837	0.053813	0.171821	0	0	0	0.091885	0	0	0.027	0.184882	1.010209
TCGA-CD-5799-01	0.02495	0.042013	0	0.099537	0	0.112846	0	0.05393	0.062582	0	0	0.06188	0.017916	0.163935	0.01497	0.201327	0	0	0	0.125876	0	0.018238	0.095	0.094358	1.054109
TCGA-HU-A4G2-01	0.1877	0	0.03393	0.184069	0	0.000241	0.12638	0.016835	0.010631	0	0	0.072723	0.013724	0	0.066406	0.196674	0.054135	0.002686	0	0.033868	0	0	0.007	0.312113	0.956694
TCGA-IN-A6RI-01	0.079221	0	0.089761	0.060936	0	0.112984	0	0.098542	0.058023	0	0	0.053691	0	0.193524	0.011427	0.202332	0	0.016069	0.003839	0.018747	0	0.000904	0.016	0.232087	0.993212
TCGA-SW-A7EB-01	0.239632	0.022407	0	0.129921	0	0.167204	0	0.120247	0.066904	0	0	0.103013	0.015194	0.000326	0.013649	0.092865	0	0.023322	0.005318	0	0	0	0.009	0.278257	0.989529
TCGA-D7-8570-01	0.065655	0	0.076966	0.08774	0	0.16458	0.057719	0.029945	0.032791	0	0.002015	0.027165	0.016603	0.073433	0.049063	0.258868	0.04194	0	0.008677	0.00684	0	0	0.019	0.209942	0.995959
TCGA-BR-4279-01	0.069121	0	0.056581	0.055946	0	0.169774	0.024429	0.019738	0	0.023833	0.016893	0	0.081485	0.100038	0.032758	0.182911	0.035119	0	0.013489	0.093741	0	0.024142	0.032	0.173397	1.008185
TCGA-VQ-A8DT-01	0	0.07051	0.008028	0.129879	0	0.268703	0.004735	0.07226	0.008448	0	0	0.087396	0.009307	0.055449	0.014275	0.114688	0	0.025091	0.093898	0.031009	0	0.006325	0.091	0.099404	1.054168
TCGA-BR-6710-01	0.202627	0	0.266129	0.102	0	0.142632	0	0.023883	0.04019	0	0	0.012689	0.030233	0	0.00827	0.018543	0	0.010339	0.09288	0.043812	0	0.005771	0.001	0.498616	0.871901
TCGA-CD-8534-01	0.157743	0	0.017064	0.12416	0	0.156627	0	0.063473	0.026359	0	0	0.034586	0	0.001515	0.072026	0.247498	0	0	0.098949	0	0	0	0.015	0.234249	0.988513
TCGA-BR-A4J4-01	0.041416	0.01954	0	0.11843	0	0.107055	0	0.069535	0.088518	0	0	0.051508	0.019067	0	0.112611	0.195398	0.162453	0	0.005099	0.009203	0	0.000165	0.086	0.102867	1.044544
TCGA-VQ-AA69-01	0.025422	0	0.02413	0.164669	0	0.023854	0.15865	0.131888	0	0	0.087878	0	0.012833	0.029726	0.07604	0.205836	0.007634	0	0	0.039767	0.00779	0.003882	0.067	0.116635	1.037839
TCGA-VQ-A91W-01	0.015952	0.005997	0.008325	0.042434	0	0.257966	0.00045	0.125749	0.034211	0	0.033087	0	0.007174	0.07226	0.017514	0.248682	0	0.000564	0	0.129636	0	0	0.215	0.048598	1.07291
TCGA-HF-7132-01	0	0.120876	0.02091	0.143318	0	0.208037	0	0.077997	0.0644	0	0	0.037809	0.008127	0.029191	0.03832	0.185565	0.024079	0	0.041373	0	0	0	0.027	0.185837	1.0133
TCGA-HF-7134-01	0.068944	0	0.12351	0.08047	0	0.147858	0	0.044664	0.054434	0	0.058857	0	0.016348	0.095206	0.017137	0.153832	0	0.010428	0	0.101009	0	0.027303	0.011	0.266992	0.975208
TCGA-HF-7136-01	0.068955	0	0.027025	0.066372	0	0.374271	0.015012	0	0.038117	0	0.055752	0	0.008675	0.037076	0.04177	0.255458	0	0	0	0.011272	0	0.000247	0.06	0.121387	1.042833
TCGA-BR-8486-01	0.095856	0	0.056881	0	0	0.223147	0.080202	0.089346	0.049825	0	0.034176	0	0	0.12005	0.015872	0.19389	0	0.009009	0	0.030934	0	0.000811	0.021	0.202407	1.000968
TCGA-CD-A4MH-01	0.117113	0	0.303008	0.066904	0	0.104934	0	0.10614	0.026894	0	0	0.051641	0.003263	0	0.057128	0.084121	0.056396	0	0.021127	0	0	0.00133	0.003	0.430575	0.915001
TCGA-MX-A5UJ-01	0.072618	0.091859	0	0.076923	0	0.169722	0	0.130761	0.013227	0	0	0.064478	0.01944	0.033915	0.057567	0.16414	0	0.019878	0.085471	0	0	0	0.021	0.202877	1.001402
TCGA-BR-8368-01	0.031853	0	0.022306	0.255298	0	0.217244	0.016585	0.068388	0.108289	0	0	0.035398	0.030216	0	0.02162	0.107095	0	0.019555	0	0.066153	0	0	0.136	0.072894	1.086347
TCGA-CD-8525-01	0.032558	0.075089	0.019066	0.236499	0	0.031985	0.041879	0.092399	0.050271	0	0.004771	0.084326	0.031322	0.084802	0.077276	0.086647	0.011389	0.011591	0.014095	0.005588	0	0.008447	0.035	0.165076	1.026497
TCGA-HU-8604-01	0.035901	0	0.033151	0.195657	0	0.05467	0.112067	0.11701	0.013911	0	0	0.032872	0	0.14225	0.064504	0.158316	0.004863	0	0	0.020128	0	0.0147	0.088	0.100517	1.046616
TCGA-CG-4466-01	0.090405	0	0.026712	0.003922	0	0.297299	0.071707	0.037083	0	0	0.065191	0	0.011468	0.044551	0.096748	0.131378	0	0.004729	0	0.05489	0	0.063919	0.059	0.123797	1.032787
TCGA-BR-4253-01	0.018544	0.010145	0.003336	0.233345	0	0.009647	0.246877	0.037093	0	0	0.071772	0	0.017271	0.001741	0.119278	0.165393	0.01821	0.011756	0	0.035592	0	0	0.121	0.078484	1.062621
TCGA-BR-8366-01	0.065189	0.012019	0	0.198777	0	0.093651	0.096231	0.033927	0.017445	0	0.00548	0.057407	0.03287	0.026367	0.144655	0.171151	0.016987	0	0.027843	0	0	0	0.093	0.095886	1.055545
TCGA-RD-A8NB-01	0.0902	0.049353	0	0.070617	0	0.171399	0	0.080604	0.070349	0	0	0.098235	0.01609	0	0.131674	0.171291	0	0	0.038597	0	0	0.011592	0.02	0.205191	1.010082
TCGA-BR-4257-01	0.011169	0	0	0.065063	0	0.119013	0.071461	0.039797	0.021159	0	0.067695	0	0	0.020456	0.049647	0.400602	0.02695	0	0	0.069316	0	0.037671	0.022	0.196585	1.006208
TCGA-CD-A48C-01	0.000845	0.086458	0	0.14438	0	0.150493	0.00677	0.070248	0.030505	0	0	0.063508	0.000527	0.102061	0.09278	0.127974	0.019307	0	0	0.102047	0	0.002097	0.061	0.120269	1.043882
TCGA-D7-A6F0-01	0.037798	0	0.089644	0.097203	0	0.106604	0.016824	0.053578	0.072056	0	0.016385	0.031397	0.003834	0.099613	0.047615	0.283392	0.01033	0	0.033727	0	0	0	0.027	0.183091	1.008827
TCGA-KB-A93H-01	0.000209	0.007305	0	0.148988	0	0.092186	0	0.066756	0.166143	0	0.080486	0	0.031897	0.193448	0.060069	0.032586	0.003635	0	0	0.116289	0	0	0.335	0.02404	1.092615
TCGA-ZQ-A9CR-01	0.079015	0	0.027631	0.163288	0	0.177032	0.058541	0.038601	0	0	0.073187	0	0.042624	0.050306	0.09793	0.075011	0.006332	0.011059	0	0.099442	0	0	0.055	0.131913	1.036655
TCGA-BR-4280-01	0.182615	0	0.141773	0	0	0.162175	0.042669	0.045736	0.012221	0	0.019517	0.038864	0.001227	0.005076	0.040774	0.216741	0.01271	0.000629	0	0.054995	0	0.022277	0.004	0.412394	0.91137
TCGA-BR-4368-01	0.065864	0	0	0.141204	0	0.201516	0.077226	0.072157	0.011148	0.005248	0	0	0.042788	0	0.10721	0.210663	0.00616	0	0	0.034997	0.02382	0	0.106	0.084005	1.053612
TCGA-BR-6452-01	0.014296	0.021552	0.004863	0.13828	0	0.198731	0.051792	0.04431	0.063464	0	0.032752	0.035267	0.03482	0.097196	0.037308	0.156762	0.004006	0.012679	0	0.051922	0	0	0.212	0.049826	1.070158
TCGA-CD-5803-01	0.065294	0.034459	0	0.242095	0	0.123814	0	0.080864	0.095149	0	0	0.044032	0.025992	0	0.060897	0.187319	0.021037	0.007679	0.011371	0	0	0	0.004	0.397933	0.919151
TCGA-CG-5718-01	0.028142	0.036345	0.017515	0.07324	0	0.09089	0	0.047375	0.090853	0	0.14228	0	0.030545	0.07054	0.024064	0.135119	0.000846	0.003318	0	0.147448	0	0.061479	0.091	0.09962	1.04747
TCGA-IN-AB1X-01	0.089479	0	0.039672	0.20682	0	0.21416	0.062184	0.052644	0.0576	0	0.085228	0	0.006677	0.002343	0.011326	0.069428	0	0.040464	0	0.061129	0	0.000845	0.041	0.153537	1.042072
TCGA-RD-A8N6-01	0	0.028268	0.075732	0.091558	0	0.069947	0	0.018998	0.062568	0	0	0.069627	0.014303	0.031752	0.098062	0.380953	0.005891	0	0.05234	0	0	0	0.183	0.056746	1.06449
TCGA-HU-8244-01	0.022347	0	0.010545	0.071192	0	0.240965	0	0	0.105226	0	0.025699	0.0159	0	0.087709	0.004238	0.30314	0	0.024422	0	0.088617	0	0	0.223	0.046996	1.072117
TCGA-BR-4255-01	0.08323	0	0.044815	0.17571	0	0.181214	0.009851	0.041737	0.021355	0	0	0	0.041187	0.039248	0.038077	0.201239	0.015172	0.010297	0.096868	0	0	0	0.028	0.180723	1.007216
TCGA-BR-8369-01	0.182118	0.147535	0	0.060985	0	0.197023	0	0.062421	0.032287	0	0.035432	0	0.03163	0.026399	0.024354	0.142074	0	0.003231	0	0.054512	0	0	0.006	0.369745	0.933448
TCGA-HU-A4GY-01	0.120663	0.162232	0	0.08856	0	0.256351	0.001778	0.008677	0.044663	0	0	0.003208	0.006725	0.038674	0.050114	0.207169	0	0	0.011186	0	0	0	0.002	0.47754	0.878004
TCGA-BR-8060-01	0.01688	0.006691	0.08989	0.069554	0	0.130647	0.006783	0.049001	0.0123	0	0.003315	0.030292	0.036223	0.097014	0.043424	0.23886	0.001397	0.004578	0	0.150602	0	0.012548	0.038	0.158578	1.021769
TCGA-BR-A4QL-01	0	0.03398	0.0213	0.198465	0	0.128631	0.004219	0.050047	0.07028	0	0	0.156022	0	0.104061	0.047085	0.16957	0	0	0.016339	0	0	0	0.095	0.094984	1.071445
TCGA-CG-4301-01	0.112374	0	0.031532	0.021199	0	0.189396	0	0.035775	0.000903	0	0.027079	0	0.005555	0.03294	0.04448	0.325248	0.058319	0	0.005612	0.063498	0.038715	0.007377	0.018	0.218824	0.99205
TCGA-HF-A5NB-01	0	0.006868	0.006728	0.215434	0	0.165054	0.029964	0.080092	0.034221	0	0	0.063708	0.001915	0.023384	0.046666	0.243227	0	0	0	0.082738	0	0	0.057	0.127292	1.048016
TCGA-BR-4362-01	0.014424	0.018412	0.063134	0.11391	0	0.180964	0.050064	0.05536	0.016133	0.006556	0	0.006739	0	0.084646	0.097358	0.227604	0	0	0	0.005214	0.018113	0.041369	0.053	0.136552	1.029349
TCGA-BR-4370-01	0.037968	0	0.013245	0.038203	0	0.292107	0.00036	0.040846	0	0	0.020595	0	0.007834	0.045676	0.088196	0.219503	0.016096	0	0	0.089532	0.030693	0.059145	0.189	0.055168	1.061194
TCGA-BR-6456-01	0.046916	0.016497	0	0.120056	0	0.213226	0	0.024024	0.107367	0	0	0.047215	0.018924	0.046246	0.055726	0.234097	0.010389	0	0.047599	0.011719	0	0	0.106	0.083896	1.053913
TCGA-BR-8677-01	0.012079	0.010154	0.000748	0.296634	0	0.135099	0	0.088639	0.076711	0	0	0.075123	0.038778	0	0.145555	0.087653	0.011907	0	0	0.020921	0	0	0.116	0.081041	1.095916
TCGA-BR-4292-01	0.009948	0.013496	0.017413	0.163719	0	0.169112	0.077374	0.041527	0.011364	0	0.057712	0	0.028723	0.083377	0.053966	0.142533	0.006318	0	0	0.123419	0	0	0.158	0.065992	1.061405
TCGA-BR-8363-01	0.011573	0	0.045215	0.208729	0	0.147784	0.070291	0.071628	0.086259	0	0.009946	0.044592	0.017079	0.057398	0.04248	0.157714	0	0.017765	0.010257	0	0	0.001291	0.104	0.087605	1.061568
TCGA-CD-8526-01	0.138911	0	0.031875	0.063044	0	0.244313	0	0.103165	0.059015	0	0	0.042859	0.00774	0.075648	0.051626	0.139241	0	0.016097	0.026465	0	0	0	0.024	0.191644	1.011874
TCGA-IN-A7NT-01	0.013446	0	0.022754	0.063721	0	0	0	0.062702	0.035043	0	0.014627	0	0.001681	0.052711	0.011551	0.245658	0	0.192508	0	0.259032	0	0.024564	0.103	0.088114	1.073325
TCGA-BR-8080-01	0.047004	0.083763	0.017201	0.113819	0	0.141692	0	0.035836	0.062095	0	0	0.033515	0.020296	0.058671	0.038972	0.250699	0	0	0	0.096439	0	0	0.024	0.192451	1.006144
TCGA-BR-8284-01	0.047095	0	0.007267	0.313603	0	0.195762	0.030132	0.032448	0.036946	0	0	0.033177	0.012233	0.009171	0.057692	0.204001	0	0	0.013537	0.006938	0	0	0.114	0.082097	1.075946
TCGA-BR-A4PD-01	0	0.057013	0.009238	0.086664	0	0.270361	0	0.077122	0.022369	0	0	0.04091	0.02627	0	0.06857	0.31583	0.012655	0.001139	0	0.011858	0	0	0.104	0.087971	1.055743
TCGA-CD-8527-01	0.091171	0	0.013467	0.266382	0	0	0	0.139471	0.033436	0	0	0.109863	0.007281	0.024961	0.028077	0.197333	0	0.052567	0.02283	0.005433	0	0.007727	0.049	0.139365	1.0414
TCGA-CG-4462-01	0.02644	0	0.009525	0.001508	0	0.166061	0.003913	0	0	0	0.027963	0	0.022915	0.093347	0.003802	0.305618	0.014059	0.027836	0	0.088939	0.021109	0.186966	0.139	0.071987	1.07376
TCGA-D7-A6EX-01	0.159558	0	0.033466	0.106999	0	0.151974	0	0.111242	0.066746	0	0	0.088192	0.01546	0	0.059308	0.125836	0	0	0.081219	0	0	0	0.016	0.227584	0.998743
TCGA-D7-A6EY-01	0.168016	0	0.059728	0.097198	0	0.202473	0.031064	0.044418	0.079933	0	0	0.021792	0.026196	0.022798	0.103704	0.114725	0.005083	0	0.01467	0	0	0.0082	0.01	0.274939	0.977314
TCGA-HU-A4H6-01	0.228567	0.10129	0.066791	0.077896	0	0.069897	0	0.104647	0.046337	0	0	0.070602	0.000717	0.027708	0.039487	0.077736	0	0.012026	0.03434	0	0	0.04196	0.003	0.430197	0.905155
TCGA-VQ-A8P8-01	0.067999	0.245911	0.039173	0.060084	0	0.19534	0	0.064461	0.048865	0	0	0.067716	0.012207	0.018664	0.000919	0.040925	0.002391	0.015856	0.119489	0	0	0	0.004	0.402836	0.91837
TCGA-VQ-A8PU-01	0.096081	0	0.068985	0.029373	0	0.342977	0	0	0.029853	0	0	0.045613	0	0.030945	0.00445	0.28075	0	0	0.003349	0.021945	0	0.04568	0.432	0.008918	1.085526
TCGA-BR-4371-01	0	0.014623	0.030285	0.063403	0	0.303336	0	0.053347	0.059392	0	0	0.034329	0.001317	0.032518	0.105642	0.208874	0.025178	0.016094	0.051663	0	0	0	0.096	0.092182	1.053
TCGA-BR-8081-01	0.087423	0	0	0.097304	0	0.116333	0.060231	0.09765	0.026587	0	0	0.056742	0.005545	0.075111	0.098132	0.197645	0.004816	0.004335	0	0.072148	0	0	0.093	0.096007	1.048824
TCGA-BR-8361-01	0.017772	0.013438	0.007583	0.292287	0	0	0.029297	0.080177	0.149825	0	0	0.111861	0.009321	0	0.072431	0.134339	0	0.056556	0.01318	0	0	0.011933	0.108	0.083227	1.0832
TCGA-BR-A4J8-01	0.066503	0.020955	0.043386	0.065038	0	0.184758	0	0.049009	0.041973	0	0	0.118493	0.009475	0.066287	0.078312	0.158903	0	0	0.096907	0	0	0	0.029	0.178271	1.013328
TCGA-D7-A6EV-01	0.063928	0	0.070787	0.12545	0	0.107598	0	0.095236	0.106856	0	0	0.070149	0.029374	0	0.009421	0.215295	0.000401	0.023804	0.005065	0.057852	0	0.018783	0.03	0.177293	1.015543
TCGA-EQ-8122-01	0.02928	0	0	0.066431	0.020915	0.022074	0	0	0.007441	0	0.045787	0	0.023892	0.147501	0.022905	0.415756	0	0	0	0.142683	0	0.055336	0.165	0.063594	1.087479
TCGA-HJ-7597-01	0.029501	0.090999	0	0.313509	0	0.053823	0.048631	0.065428	0.070574	0	0.021848	0.098575	0	0.02043	0.129516	0.044262	0.003524	0	0.001933	0.007448	0	0	0.035	0.164939	1.056626
TCGA-HU-A4G8-01	0.105588	0.100232	0	0.084855	0	0.168281	0.044828	0.13298	0	0	0	0.030851	0	0.05659	0.079044	0.164665	0	0.011801	0	0.020284	0	0	0.012	0.25519	0.983238
TCGA-HU-A4GT-01	0.024515	0	0.02547	0.087362	0	0.22176	0.046541	0.064919	0.069636	0	0.012673	0.024739	0.015294	0.102026	0.059173	0.199073	2.9e-05	0	0	0.040953	0	0.005837	0.169	0.062609	1.062165
TCGA-BR-8078-01	0.01313	0.000349	0.004515	0.18421	0	0.126115	0.083038	0.033165	0.026969	0	0	0.034585	0	0.10245	0.07496	0.257903	7e-05	0	0	0.046399	0	0.012142	0.184	0.056495	1.067908
TCGA-BR-8365-01	0.069512	0.021034	0.042494	0.137436	0	0.302533	0	0.045847	0.020605	0	0	0.042315	0.024987	0	0.049925	0.15822	0	0.004252	0.07673	0.00411	0	0	0.034	0.16854	1.022611
TCGA-BR-A4CR-01	0	0.096685	0	0.159677	0	0.239988	0	0.022374	0	0	0.011243	0	0.060954	0.109468	0.053062	0.120427	0	0	0.067012	0	0.023932	0.035178	0.096	0.093109	1.044859
TCGA-BR-A4QI-01	0.056762	0	0.003966	0.2246	0	0	0.07376	0.066456	0.032091	0	0	0.068797	0.007992	0.127742	0.059568	0.264528	0	0	0	0.013739	0	0	0.057	0.128809	1.039145
TCGA-D7-6528-01	0.005922	0.010646	0.045587	0.023736	0	0.142122	0	0.030923	0.049997	0	0.031766	0.00875	0	0.304979	0.061525	0.102443	0	0	0	0.181607	0	0	0.08	0.108706	1.062571
TCGA-D7-6815-01	0.064114	0	0.037038	0.040688	0	0.201503	0.00446	0.015245	0.073723	0	0.060215	0	0	0.149335	0.047489	0.249094	0.007479	0	0	0.042768	0	0.00685	0.058	0.124436	1.034391
TCGA-HU-A4GX-01	0	0.019233	0.062511	0.3502	0	0	0.16197	0.094517	0.025824	0	0	0.027681	0.010411	0	0.089156	0.126024	0	0	0.005467	0.027006	0	0	0.039	0.158071	1.036753
TCGA-R5-A7ZR-01	0	0.092443	0.049791	0.045646	0	0.207277	0	0.06323	0.069976	0	0	0.044843	0.023091	0.053686	0.083632	0.203344	0	0.022344	0.023565	0.017133	0	0	0.026	0.188456	1.006986
TCGA-BR-7704-01	0	0.063896	0.020061	0.176986	0	0.191269	0.018848	0.054664	0.125106	0	0	0.063175	0.029624	0.039677	0.076066	0.087586	0.043879	0	0	0.009163	0	0	0.082	0.107138	1.058104
TCGA-BR-7707-01	0	0	0.061281	0.150284	0	0.124459	0.034023	0.105942	0.03115	0	0.034282	0.019776	0.008874	0.07503	0.112726	0.162853	0	0.029116	0	0.025122	0	0.025082	0.092	0.097704	1.051007
TCGA-BR-A4J6-01	0.179031	0	0.411831	0.075395	0	0.084294	0	0.067497	0.011861	0	0	0.048009	0.011375	0	0.001193	0.092352	0	0.006154	0.011008	0	0	0	0.002	0.493416	0.905695
TCGA-CG-4465-01	0.031019	0	0.00952	0.042101	0	0.082415	0.023115	0.014224	0.038039	0	0	0.027537	0	0.081905	0.064094	0.444529	0.021457	0.004849	0	0.050858	0	0.064337	0.211	0.050106	1.079136
TCGA-D7-A4YV-01	0.028126	0.034012	0	0.251445	0	0.181747	0	0.077311	0.042442	0	0	0.057822	0.012406	0	0.073923	0.193757	0.003818	0	0	0.043191	0	0	0.096	0.092827	1.068733
TCGA-BR-6705-01	0.152924	0	0	0.095139	0	0.177976	0	0.080938	0.076903	0	0	0.022757	0.029774	0.009087	0.036436	0.228155	0.012691	0.013866	0.063355	0	0	0	0.027	0.181557	1.010483
TCGA-BR-8485-01	0.005066	0.026094	0.030663	0.221855	0	0.260509	0.02447	0.035633	0.08304	0	0.009227	0.039835	0.018226	0.02076	0.022594	0.132766	0.014968	0.003226	0.051068	0	0	0	0.104	0.086181	1.070907
TCGA-BR-A4PE-01	0.027966	0	0.001445	0.02858	0	0.129894	0	0.061206	0.054245	0	0	0.016247	0	0.221401	0.08746	0.241421	0	0	0	0.130135	0	0	0.242	0.041269	1.086476
TCGA-CG-4440-01	0	0.042251	0	0.040699	0	0.1709	0	0.037348	0	0	0.069421	0	0	0.029927	0.048574	0.325056	0.00749	0	0.051272	0.063161	0	0.113901	0.054	0.134073	1.030393
TCGA-RD-A7BW-01	0.017504	0	0	0.330923	0	0.125752	0	0.071047	0.019031	0	0	0.107709	0.019234	0	0.050501	0.24236	0.000575	0	0.00673	0.008634	0	0	0.008	0.285963	0.98461
TCGA-BR-8382-01	0	0.079356	0	0.044261	0	0.146877	0	0.099448	0.024322	0	0	0.126821	0.006341	0.058199	0.109782	0.259181	0.001624	0	0	0.02622	0	0.017568	0.092	0.096867	1.056075
TCGA-BR-8687-01	0	0.039284	0.02689	0.124965	0	0.274978	0	0.046176	0.018581	0	0	0.03428	0.066275	0	0.036643	0.224963	0.002785	0.014172	0	0.072118	0.017891	0	0.065	0.117891	1.038973
TCGA-CG-4474-01	0.005927	0.066141	0	0.136446	0	0.189394	0.006414	0.047158	0.027609	0	0	0	0.038796	0.070384	0.015838	0.272245	0.053256	0	0	0.05572	0.014673	0	0.087	0.101372	1.042636
TCGA-CG-5722-01	0.087091	0	0.0518	0.313378	0	0.08353	0.029544	0.063257	0.060208	0	0	0.086739	0.026583	0.002757	0.029868	0.076154	0	0.022223	0.062538	0	0	0.004329	0.029	0.179018	1.031835
TCGA-D7-6526-01	0.075123	0	0.053813	0.034892	0	0.249574	0	0.010765	0.064367	0	0.065671	0	0.020939	0.039887	0.010953	0.240904	0	0.013067	0	0.068164	0	0.051882	0.034	0.171489	1.011994
TCGA-HU-A4G9-01	0	0.064115	0.074741	0.075191	0	0.16962	0	0.05686	0.031867	0	0	0.099106	0.01034	0.082715	0.043593	0.12885	0	0.054697	0.060326	0	0	0.047979	0.142	0.071189	1.052551
TCGA-VQ-A91E-01	0.068893	0.042192	0.131194	0.123909	0	0.282714	0	0.120283	0.003732	0	0	0.044327	0.012212	0.006426	0.037603	0.086583	0	0.00913	0	0.022316	0	0.008486	0.007	0.302037	0.972533
TCGA-VQ-A91Z-01	0	0.039108	0.125045	0.031514	0	0.059894	0	0.152068	0.029883	0	0.095004	0	0	0.204369	0.013677	0.18907	0	0	0	0.060367	0	0	0.085	0.104087	1.048799
TCGA-BR-4201-01	0.027824	0	0.012396	0.034655	0	0.176334	0.031032	0.030108	0	0	0.027183	0	0.000464	0.108226	0.069816	0.204566	0.011851	0	0	0.156316	0.052515	0.056713	0.22	0.047575	1.067877
TCGA-BR-4361-01	0.013852	0	0.017383	0.102451	0	0.169747	0.078243	0.035483	0.016941	0.00573	0	0.006878	0	0.010095	0.079258	0.41719	0.008243	0	4.3e-05	0.02995	0.006673	0.001842	0.21	0.050468	1.068773
TCGA-CD-8531-01	0.011043	0.467721	0.090541	0.067399	0	0	0	0.069519	0.016688	0	0	0.00821	0	0	0	0.171726	0	0.092983	0.004169	0	0	0	0	0.603621	0.796768
TCGA-CG-4460-01	0.069488	0	0.094492	0.053449	0	0.173582	0	0.027896	0	0	0.030945	0	0.014634	0.026519	0.055625	0.251422	0	0	0	0.192467	0	0.00948	0.018	0.221652	0.997476
TCGA-D7-8579-01	0.028725	0.0621	0.005828	0.059999	0	0.176652	0	0.006416	0.05073	0	0	0.035997	0.064954	0	0.004457	0.255627	0	0.008064	0.152964	0.012231	0.037813	0.037444	0.052	0.136817	1.020942
TCGA-R5-A7ZE-01	0.010314	0.052113	0	0.042747	0	0.02954	0	0.022457	0.157949	0	0.03933	0.00754	0.053571	0.276073	0	0.029442	0.008002	0.044173	0	0.200002	0	0.026746	0.18	0.057914	1.07956
TCGA-BR-8373-01	0.042455	0	0.058286	0.05283	0	0.249221	0.029726	0.005049	0.009418	0	0.015836	0	0.03398	0.113555	0.064828	0.179041	0.021308	0.024184	0.093254	0	0	0.007031	0.042	0.1469	1.01683
TCGA-R5-A7ZF-01	0	0.029847	0.032903	0.191823	0	0	0.129173	0.172377	0	0	0.012533	0.034214	0.010642	0.054102	0.174674	0.083849	0	0.013893	0	0.052195	0	0.007772	0.16	0.065329	1.079358
TCGA-VQ-A8PB-01	0.004582	0.007385	0.042713	0.156848	0	0.10167	0.013717	0.064192	0.015393	0	0	0.036796	0.004263	0.158263	0.047576	0.129366	0	0	0	0.192523	0	0.024713	0.121	0.078911	1.065691
TCGA-BR-6566-01	0.010711	0.045778	0	0.153111	0	0.165892	0	0.014573	0.099553	0	0	0.174171	0.024638	0.044157	0.030044	0.151005	0.023144	0.004418	0	0.039428	0	0.019378	0.174	0.060633	1.088391
TCGA-BR-6852-01	0.033116	0	0.018521	0.302199	0	0	0.000896	0.076871	0.096199	0	0	0.08753	0.011189	0.110315	0.051301	0.206667	0	0	0	0.002936	0	0.002261	0.107	0.083616	1.070067
TCGA-BR-8487-01	0.004165	0.033497	0.042115	0.104534	0	0.160891	0.016553	0.084515	0.032359	0	0.012172	0.070736	0.044594	0.026109	0.106624	0.210582	0.010512	0	0	0.036543	0.0035	0	0.078	0.109131	1.044448
TCGA-D7-6519-01	0	0.0139	0.00556	0.224373	0	0.094948	0	0.042047	0.075639	0	0	0.105968	0.013813	0	0.011888	0.274914	0.006067	0.026091	0.104792	0	0	0	0.052	0.137094	1.038108
TCGA-IN-A7NR-01	0.135659	0.025525	0.10693	0.123724	0	0.083209	0	0.124002	0.077804	0	0	0.084785	0.016702	0	0.036953	0.108003	0	0.023634	0.044531	0.008537	0	0	0.006	0.32545	0.95614
TCGA-BR-8592-01	0.082078	0.201789	0.009982	0.0906	0	0.248005	0.031825	0.024668	0.002236	0	0	0.031135	0.013584	0	0.008216	0.173599	0	0.002403	0.07988	0	0	0	0.006	0.352668	0.940106
TCGA-BR-8679-01	0.003415	0.016471	0	0.081915	0	0.248907	0	0.049598	0.03232	0	0	0.0392	0.071692	0.052354	0.0287	0.251756	0	0.067366	0.025195	0	0.031111	0	0.253	0.037578	1.068027
TCGA-RD-A8N9-01	0.084575	0	0.048766	0.128266	0	0.109621	0.014342	0.078048	0.060183	0	0	0.028799	0.011418	0.044313	0.044097	0.278534	0.023658	0	0.045381	0	0	0	0.027	0.182924	1.007414
TCGA-BR-7716-01	0.05903	0	0.000481	0.204352	0	0.151478	0.019827	0.054357	0.058296	0	0.034862	0.024925	0.039544	0.035257	0.102052	0.15788	0.012333	0	0.045327	0	0	0	0.123	0.077699	1.061761
TCGA-HU-A4GP-01	0.071172	0.110725	0	0.142406	0	0.113914	0	0.108594	0.006843	0	0.013771	0.010849	0.053591	0.050221	0.023924	0.16616	0.03198	0.030365	0.00675	0.056524	0.002211	0	0.014	0.246412	0.981745
TCGA-CD-8524-01	0.113158	0	0.009144	0.19379	0	0.081533	0.024088	0.083184	0.071652	0	0	0.025486	0.011316	0.001165	0.104618	0.234995	0.021148	0	0.024723	0	0	0	0.043	0.146425	1.030203
TCGA-D7-A74A-01	0	0.065208	0	0.207551	0	0.136189	0	0.057249	0.109988	0	0	0.06571	0.036217	0	0.070834	0.115562	0.065863	0.012371	0	0.057258	0	0	0.086	0.102193	1.055725
TCGA-SW-A7EA-01	0	0.001654	0.0276	0.214171	0	0	0.116517	0.130548	0.021652	0	0	0.20309	0.005392	0	0.128352	0.089709	0.008746	0.015717	0	0.030112	0	0.00674	0.055	0.130809	1.080763
TCGA-BR-4363-01	0.035153	0.016459	0.027959	0.125615	0	0.224657	0.002238	0.038683	0	0	0.055425	0	0.025596	0.019292	0.097183	0.229943	0.038059	0.002089	0	0.061649	0	0	0.086	0.102973	1.043549
TCGA-BR-8295-01	0.320086	0	0.156065	0.050192	0	0.061568	0	0.173656	0	0	0	0.038523	0.018103	0.047288	0.016453	0.111512	0	0.003361	0.003193	0	0	0	0.002	0.481943	0.879935
TCGA-D7-A4Z0-01	0.220191	0.029606	0.028295	0.025318	0	0.216787	0.003267	0.04902	0.014211	0	0	0.022547	0.022434	0.073395	0.009329	0.123016	0.019865	0.0272	0.102868	0	0	0.01265	0.006	0.353632	0.93727
TCGA-HU-A4GJ-01	0.131257	0.29026	0.070231	0.098071	0	0.136789	0.006578	0.132205	0.008619	0	0	0.009882	0	0.013201	0	0.074336	0	0.020452	0	0.008118	0	0	0.002	0.490723	0.874359
TCGA-RD-A8N2-01	0.085981	0.003683	0	0.148758	0	0.147481	0.003437	0.028138	0.021446	0	0	0.043227	0.027594	0	0.017295	0.244746	0.091649	0.014726	0.121836	0	0	0	0.016	0.231029	0.985274
TCGA-VQ-A91N-01	0.230498	0	0.247585	0.071584	0	0.171336	0	0.069411	0.009185	0	0	0.042863	0	0.00932	0.041679	0.079171	0.016069	0.000918	0.01038	0	0	0	0.002	0.461603	0.897382
TCGA-BR-8077-01	0.079931	0	0.055117	0.110046	0	0.082248	0.027805	0.061733	0.06933	0	0	0.09351	0.010976	0.077015	0.061925	0.217593	0.036702	0.008087	0.007557	0.000425	0	0	0.021	0.199539	1.003982
TCGA-BR-8296-01	0.190492	0.109662	0.00118	0.102877	0	0.291228	0	0.032315	0.061983	0	0.010503	0.003019	0.010366	0.023038	0.03245	0.0679	0	0.023769	0.039217	0	0	0	0.006	0.327051	0.959346
TCGA-CG-4477-01	0.003248	0.013128	0.066531	0.072581	0	0.174109	0.111146	0.015405	0.011196	0	0.028061	0	0	0.04292	0.070393	0.221508	0.015781	0.064615	0.010543	0.010428	0.008419	0.059988	0.058	0.125398	1.026365
TCGA-HU-8602-01	0.026647	0	0.0227	0.053419	0	0.153717	0.084446	0.011101	0.003451	0	0.049992	0	0	0.216106	0.095563	0.166454	0	0.010615	0	0.077014	0	0.028776	0.045	0.144798	1.030683
TCGA-HU-A4H2-01	0	0.097219	0.076957	0.199387	0	0.10227	0.000141	0.132623	0.050038	0	0	0.043135	0.032994	0.019904	0.065885	0.093028	0.027724	0.010684	0	0.048011	0	0	0.014	0.244479	0.990741
TCGA-RD-A8N4-01	0.058958	0.077886	0	0.173978	0	0.234246	0.009718	0.0169	0.026256	0	0	0.035668	0.023316	0	0.065758	0.23734	0	0.000731	0.039243	0	0	0	0.026	0.18726	1.013203
TCGA-BR-6458-01	0.064311	0	0.005695	0.140964	0	0.199512	0.02021	0.081252	0.039795	0	0.015061	0.008416	0.016465	0.030537	0.079301	0.212303	0.073891	0	0	0.012287	0	0	0.096	0.091633	1.050224
TCGA-BR-6709-01	0.007671	0.020474	0.018457	0.220781	0	0.182427	0	0.064957	0.055759	0	0	0.023326	0.020461	0.038896	0.087969	0.250427	0	0.002443	0.004912	0	0	0.001042	0.147	0.069962	1.070644
TCGA-HU-A4H3-01	0.029841	0	0.024229	0.18316	0	0.116447	0.063121	0.059995	0.036777	0	0	0.048649	0.005301	0.026525	0.054943	0.129083	0	0.008853	0	0.200578	0.005964	0.006534	0.066	0.117628	1.051891
TCGA-BR-8588-01	0.074126	0.043322	0	0.153841	0	0.12912	0	0.098298	0.038781	0	0	0.062892	0.001877	0.110885	0.056059	0.147557	0.000255	0	0.066223	0	0	0.016765	0.03	0.175672	1.015196
TCGA-BR-6803-01	0.180101	0	0.150415	0.136547	0	0.198367	0.00489	0.047925	0.047599	0	0	0.022462	0.012622	0.006466	0.032413	0.119476	0.009244	0	0.031473	0	0	0	0.005	0.384809	0.929438
TCGA-BR-8690-01	0.008206	0.019197	0.017459	0.207575	0	0.103239	0.056371	0.077201	0.06812	0	0.001272	0.043882	0.006324	0.078383	0.063034	0.21558	0	0	0.034157	0	0	0	0.121	0.078802	1.058806
TCGA-CG-5719-01	0	0.037564	0.104583	0.021639	0	0.215275	0	0.007578	0.078922	0	0	0.018699	0.047189	0.199911	0.015082	0.225151	0	0	0	0.013764	0	0.014644	0.02	0.20498	1.005224
TCGA-D7-8576-01	0.017082	0.048967	0.001937	0.067902	0	0.187843	0.002743	0.037523	0.026833	0	0.009587	0.013062	0.058793	0.148148	0.032625	0.214485	0	0.007685	0.124784	0	0	0	0.104	0.08741	1.042713
TCGA-KB-A6F7-01	0.05412	0	0.034127	0.258327	0	0.019066	0.104573	0.05224	0.047365	0	0.029366	0.026211	0.027877	0.044439	0.016107	0.149353	0.00872	0.013136	0	0.114972	0	0	0.055	0.130481	1.035802
TCGA-BR-8058-01	0.045749	0.046584	0	0.217195	0	0.201932	0	0.048593	0.087293	0	0	0.033568	0.03727	0.029183	0.071383	0.146578	0.01774	0	0.013542	0.003389	0	0	0.06	0.121007	1.050072
TCGA-BR-A44T-01	0.373458	0.215267	0.00525	0.078127	0	0.074477	0	0.089579	0.030387	0.002221	0	0.032758	0	0.031706	0.009614	0.043497	0	0.002477	0.01118	0	0	0	0	0.703856	0.711886
TCGA-D7-5577-01	0.090028	0	0.018471	0.198525	0	0	0.03861	0.090662	0.044835	0	0.029558	0.008209	0	0.0609	0.142459	0.244638	0.008377	0	0	0.022168	0	0.00256	0.014	0.242768	0.989883
TCGA-HU-A4H4-01	0.007948	0.081932	0.004824	0.158022	0	0.035669	0.112816	0.125649	0.063654	0	0	0.02563	0	0.112467	0.128194	0.089607	0	0.031917	0.00923	0	0	0.012441	0.041	0.153311	1.029799
TCGA-RD-A8N0-01	0.016412	0.27776	0.044931	0.150042	0	0.167065	0.002872	0.109781	0.009464	0.011094	0	0.038874	0	0	0.022874	0.071863	0	0.008217	0.068751	0	0	0	0.004	0.393524	0.924587
TCGA-VQ-AA68-01	0.16954	0	0.003358	0.105341	0	0.225705	0.032661	0.055898	0.065183	0	0	0.021636	0.002506	0.021529	0.04639	0.151428	0	0.00906	0.089765	0	0	0	0.02	0.20774	1.002869
TCGA-VQ-AA6D-01	0.055164	0	0.042618	0.033153	0	0.104582	0	0.131187	0.086253	0	0.003239	0.004987	0.008107	0.209946	0.071164	0.02691	0	0.072534	0	0.147919	0	0.002236	0.163	0.064297	1.067381
TCGA-B7-5816-01	0.048299	0	0.011438	0.036917	0	0.141579	0	0.033139	0.027162	0	0	0.060019	0.016882	0.088013	0.104578	0.169961	0	0.028253	0	0.189168	0	0.044593	0.169	0.062497	1.073673
TCGA-CD-5800-01	0.183362	0	0.036371	0.110544	0	0.04504	0	0.12072	0.065561	0	0	0.00636	0.002964	0.206144	0.025331	0.157846	0	0	0	0.039758	0	0	0.007	0.289173	0.969261
TCGA-BR-7957-01	0.089389	0	0.012649	0.084223	0	0.13857	0.004211	0.054864	0.021149	0	0	0.011517	0.00789	0.049555	0.032474	0.272995	0	0.000111	0.205925	0	0	0.014479	0.034	0.170245	1.010322
TCGA-VQ-A8PQ-01	0.181812	0.257257	0.009086	0.060539	0.109243	0.168692	0.00779	0	0.054878	0	0.015968	0	0.007165	0.036997	0.020672	0.062676	0	0.00381	0.003414	0	0	0	0.001	0.501618	0.865854
TCGA-BR-6564-01	0.055116	0.020902	0	0.137404	0	0.211371	0	0.074687	0.070507	0	0	0.035456	0.01545	0	0.032042	0.264584	0	0.008292	0.074189	0	0	0	0.041	0.153234	1.026187
TCGA-BR-A4IZ-01	0.074444	0.003994	0	0.076613	0	0.19654	0	0.041039	0.030659	0	0	0.112653	0.011695	0	0.024877	0.251429	0.018559	0	0	0.153359	0	0.00414	0.053	0.136236	1.041408
TCGA-R5-A7ZI-01	0.020052	0.037241	0.008821	0.228994	0	0.051818	0.071007	0.095671	0.097581	0	0.005069	0	0.014726	0	0.034482	0.172519	0.016716	0.049596	0	0.095709	0	0	0.088	0.100356	1.047647
TCGA-CD-8528-01	0.025597	0	0.006058	0.031329	0	0.148655	0	0.034742	0.031131	0	0.045569	0.018518	0	0.186809	0.049691	0.361935	0.003414	0	0	0.014966	0	0.041587	0.105	0.085075	1.065152
TCGA-BR-8364-01	0.045308	0.032355	0	0.111703	0	0.17509	0	0.041348	0.018061	0	0	0.045409	0.029205	0	0.017249	0.358331	0	0.011951	0.113991	0	0	0	0.059	0.12363	1.031766
TCGA-D7-A748-01	0.00607	0.038552	0	0.085515	0	0.127316	0	0.034394	0.07765	0	0	0.026839	0.022057	0.107425	0.022524	0.350864	0.036106	0.002476	0	0.01603	0.001504	0.044678	0.057	0.128796	1.03759
TCGA-BR-A4IU-01	0.140382	0.227352	0	0.089529	0	0.167957	0	0.04123	0.017653	0	0	0.051773	0.012454	0	0	0.10616	0.008393	0.010147	0.126971	0	0	0	0.002	0.470906	0.881513
TCGA-HF-7131-01	0.174203	0	0.090294	0.119071	0	0.225172	0	0	0.056565	0	0.043262	0	0.004675	0.040241	0.007835	0.131835	0	0.026846	0	0.037908	0	0.042092	0.007	0.318207	0.956791
TCGA-HF-7133-01	0.021504	0.020383	0.009924	0.109667	0	0.229822	0	0.053023	0.02826	0	0	0.033502	0.011284	0.088639	0.05883	0.265962	0.021357	0.000255	0.023888	0.0237	0	0	0.17	0.061714	1.062042
TCGA-BR-7703-11	0	0.049873	0.259718	0.148694	0	0.191131	0	0.033708	0.045572	0	0.000298	0.01831	0.014103	0	0.017942	0.149617	0	0	0.058308	0	0	0.012726	0.002	0.462942	0.887539
TCGA-IN-8462-11	0	0.057051	0.035257	0.027276	0	0.167715	0	0.110519	0.059261	0	0	0.069521	0.0181	0	0.034179	0.126553	0.168498	0.048311	0.07776	0	0	0	0.089	0.099788	1.034383
TCGA-FP-7735-11	0.049926	0	0.032695	0.089659	0	0.170047	0	0	0	0	0	0.060697	0.05179	0	0.012142	0.313639	0	0	0.219405	0	0	0	0.035	0.162076	1.015718
TCGA-HU-A4GH-11	0.00085	0	0.038302	0.079668	0	0.143417	0	0.002422	0	0	0	0.044433	0.145296	0	0.00244	0.386891	0	0.001632	0	0.123311	0	0.031337	0.088	0.100339	1.052065
TCGA-BR-7851-11	0.000402	0.0966	0.076364	0.126911	0	0.122553	0	0.0704	0.042464	0	0	0.090218	0.020649	0	0.019523	0.175758	0.020603	0.010626	0.121604	0	0	0.005325	0.012	0.257523	0.97816
TCGA-HU-A4GC-11	0	0.022335	0.029561	0.082864	0	0.147898	0	0	0	0	0	0.044906	0.043645	0	0.009215	0.388649	0.037627	0	0.181965	0	0	0.011336	0.029	0.178125	1.010265
TCGA-IP-7968-11	0.009202	0.03816	0.072972	0.050837	0	0.066441	0	0.036869	0.027695	0	0.011534	0	0.057918	0	0	0.373277	0	0.036057	0.196439	0	0	0.022597	0.027	0.183475	1.006684
TCGA-CG-5720-11	0.089622	0.048856	0.103344	0.107488	0	0.118184	0	0.099201	0.037286	0	0	0.057703	0.009279	0	0.002651	0.191064	0.008619	0.018873	0.095901	0	0	0.011929	0.006	0.338656	0.944428
TCGA-BR-6457-11	0	0.030471	0.234742	0.199698	0	0.181799	0	0.028366	0.071734	0	0	0.043293	0.038669	0	0	0.131046	0	0.006045	0.031607	0.002532	0	0	0.006	0.349622	0.951415
TCGA-FP-7829-11	0	0.004107	0	0.040859	0	0.113416	0	0.005849	0	0	0.031471	0.007158	0.10467	0	0	0.514506	0	0.027918	0.150045	0	0	0	0.081	0.108565	1.052791
TCGA-CG-5734-11	0.001071	0.038537	0.170964	0.132244	0	0.177632	0	0.031802	0.052418	0	0.032541	0	0.102436	0	0.040479	0.126948	0	0.003147	0.059833	0.025219	0	0.004731	0.007	0.321074	0.953176
TCGA-HU-A4HB-11	0.022799	0	0.04565	0.080559	0	0.166234	0	0	0	0.00084	0	0	0.065595	0	0.022763	0.366637	0	0	0.185021	0.043901	0	0	0.041	0.152293	1.022361
TCGA-IN-8663-11	0.013991	0.123719	0	0.005879	0	0.180855	0	0.024446	0	0	0.124206	0	0.025934	0	0	0.265888	0.034353	0.072788	0.119142	0	0	0.008799	0.881	-0.024672	1.077212
TCGA-BR-6802-11	0.023935	0	0.10382	0.329381	0	0.117279	0	0.030157	0	0	0	0.059543	0.015617	0	0.013171	0.116155	0.018551	0.010111	0.112226	0.043093	0.00696	0	0.022	0.196434	1.016489
TCGA-BR-7715-11	0.000794	0.28559	0.090236	0.163242	0	0.07206	0.009992	0.087008	0.060246	0	0	0.04066	0.010136	0	0.009163	0.108838	0	0.015221	0.016296	0.015877	0	0.014641	0.003	0.445368	0.896305
TCGA-BR-7717-11	0.058991	0.227956	0.057034	0.181065	0	0.103418	0.003704	0.091871	0.017707	0	0.0015	0	0.044419	0	0.01991	0.094674	0.005814	0.01874	0	0.063787	0	0.009411	0.004	0.414477	0.911366
TCGA-IN-AB1V-11	0	0.007053	0.020463	0.139533	0	0.248316	0.008688	0.017869	0.041066	0	0.016237	0.018263	0.01615	0	0.002346	0.154103	0.100735	0.008202	0.200976	0	0	0	0.166	0.063168	1.057649
TCGA-HU-A4GN-11	0.019722	0	0.080394	0.062847	0	0.162007	0	0.006691	0	0	0	0.094063	0.021429	0	0.020838	0.251781	0.016126	0.006719	0.116169	0.057275	0	0.083939	0.042	0.146709	1.02292
TCGA-BR-6454-11	0.065939	0.056885	0.187164	0.126301	0	0.176004	0	0.101805	0.045804	0	0	0.045992	0.028639	0	0.021916	0.090325	0.007596	0.00682	0	0.030304	0	0.008505	0.003	0.427505	0.906853
TCGA-HU-8238-11	0.023074	0.031788	0.109933	0.221262	0	0.120013	0	0.105302	0.067096	0	0	0.068488	0.014851	0	0.024588	0.124008	0	0	0.089597	0	0	0	0.015	0.234051	0.999411
TCGA-BR-6453-11	0.030904	0.061448	0.15636	0.10982	0	0.204698	0	0.045075	0.056276	0	0	0.043921	0.054107	0	0.000879	0.110895	0.012562	0.010466	0.039904	0.051681	0	0.011005	0.006	0.349825	0.942081
TCGA-HU-A4G3-11	0	0.02211	0.040022	0.082777	0	0.094694	0	0.016131	0	0	0.012312	0.002338	0.045237	0	0.019626	0.401853	0.026347	0	0.236554	0	0	0	0.085	0.103594	1.043237
TCGA-IN-7806-11	0.006292	0.034516	0.018088	0.211469	0	0.045737	0.050203	0.109219	0.004239	0	0.066534	0	0.016155	0	0	0.169752	0.20323	0.02158	0.034726	0.008259	0	0	0.636	-0.010389	1.082102
TCGA-CG-5728-11	0.050528	0.18614	0.071848	0.204706	0	0.054122	0	0.142114	0.070084	0	0	0.022677	0.011871	0.036081	0.032526	0.076177	0	0	0.03375	0.007376	0	0	0.004	0.400035	0.920063
TCGA-CG-5733-11	0.022034	0.098606	0.212385	0.171108	0	0.115739	0	0.091621	0.058437	0	0	0.031722	0.01332	0	0.010353	0.109986	0	0.003427	0.041322	0.019941	0	0	0.002	0.46411	0.886848
TCGA-CG-5730-11	0.02046	0	0.222103	0.094746	0	0.181862	0	0.009353	0.054918	0	0	0.075845	0.036302	0	0.007983	0.114058	0	0.022363	0.160008	0	0	0	0.006	0.33845	0.949545
TCGA-IN-AB1X-11	0	0.08498	0.033846	0	0	0.086944	0	0.069306	0	0	0.062115	0	0.034249	0	0	0.256351	0.224019	0.04907	0.062442	0.036677	0	0	0.476	0.004461	1.069658
TCGA-HU-A4GY-11	0.018584	0.015566	0.009977	0.074032	0	0.170064	0	0.017481	0	0	0	0.025122	0.028443	0	0.000265	0.460893	0	0	0.179573	0	0	0	0.057	0.128736	1.03635
TCGA-BR-8060-11	0.133837	0	0	0.219345	0	0.230741	0	0.087304	0.015126	0	0	0.044843	0.091755	0	0.002028	0.059336	0	0.006114	0.044391	0.040469	0	0.024713	0.031	0.174245	1.030563
TCGA-BR-7704-11	0.069379	0	0.014857	0.17472	0	0.31908	0	0.054892	0.00287	0	0.035362	0	0.042045	0	0.008241	0.134064	0	0.000171	0.058088	0.071021	0	0.01521	0.091	0.099044	1.058322
TCGA-CG-5722-11	0	0.015321	0.205558	0.228963	0	0.148874	0	0.064054	0.03861	0	0	0.039729	0.040009	0	0.008551	0.129657	0.002396	0	0.06917	0	0.003817	0.005293	0.007	0.312567	0.965387
TCGA-BR-6852-11	0	0.046276	0.303697	0.149153	0	0.170099	0	0.026208	0.046163	0	0	0.024675	0.046352	0.000513	0.013252	0.135148	0	0.008811	0.018319	0	0	0.011334	0.002	0.461828	0.891639
TCGA-BR-7716-11	0	0.029431	0.163612	0.195339	0	0.156366	0	0.055962	0.050993	0	0	0.055973	0.049905	0	0.021484	0.114606	0	0.000172	0.09515	0	0	0.011007	0.007	0.290319	0.970961
TCGA-HU-A4GP-11	0.004407	0	0.031057	0.104969	0	0.133393	0	0	0	0	0	0.049599	0.032744	0	0.008994	0.4602	0	0	0.1706	0.001385	0	0.002652	0.034	0.170239	1.018897
TCGA-BR-6458-11	0	0.064856	0.206521	0.161939	0	0.242646	0	0.053588	0.047801	0	0	0.031532	0.018082	0	0.016213	0.080606	0.000131	0	0.064556	0.006005	0.005524	0	0.006	0.362208	0.94352
TCGA-BR-6564-11	0	0.084472	0.049301	0.14578	0	0.258806	0	0.072924	0.06676	0	0	0.041118	0.03083	0	0.029562	0.11335	0.022436	0	0.07974	0	0	0.004921	0.027	0.183936	1.017654
GTEX-OOBJ-1526-SM-3NB1Q	0.169346	0	0.311987	0.122519	0	0.157227	0	0.015876	0	0	0	0.019701	0.008051	0	0	0.102476	0	0.002214	0.083963	0.00664	0	0	0.001	0.497259	0.876051
GTEX-OIZH-1526-SM-3NB1J	0.000358	0.005233	0.00473	0.097939	0	0.154514	0	0.034169	0	0	0.002821	0.021398	0.126773	0	0.003238	0.411231	0	0	0.137595	0	0	0	0.105	0.085537	1.052025
GTEX-X15G-1126-SM-4PQZG	0.049399	0	0.212215	0.202981	0	0.125991	0	0.080019	0.015107	0	0.053241	0.002625	0.028177	0	0.011274	0.083705	0	0	0.122965	0.0123	0	0	0.006	0.362519	0.94074
GTEX-ZEX8-1626-SM-4WKG7	0.143192	0	0.094614	0.297354	0	0.072154	0	0.058153	0.016889	0	0	0.044079	0.010758	0	0.008529	0.092599	0	0	0.161679	0	0	0	0.007	0.320578	0.959379
GTEX-TKQ1-0526-SM-4DXTG	0	0.034278	0.003021	0.04066	0	0.133252	0	0.100966	0	0	0.054174	0.031282	0.159485	0	0	0.334698	0	0.003358	0.044941	0.053972	0.002557	0.003356	0.201	0.052222	1.061903
GTEX-ZV7C-1626-SM-5NQ7E	0.201653	0	0.277128	0.089504	0	0.101686	0	0.013493	0	0	0.087287	0	0.043031	0	0	0.056479	0	0.006339	0.107544	0.015856	0	0	0.001	0.505626	0.867176
GTEX-11EI6-2426-SM-5PNVS	0	0.024376	0	0.092827	0	0.136315	0	0.004076	0	0	0.068356	0	0.046554	0	0	0.36556	0	0.000341	0.261596	0	0	0	0.072	0.114094	1.041695
GTEX-YEC4-1426-SM-5IFHS	0.118558	0	0.157577	0.298827	0	0.113097	0	0	0.001185	0	0.023878	0	0.151623	0	0.000208	0.064246	0	0.006005	0.024229	0.040567	0	0	0.004	0.42164	0.908487
GTEX-V1D1-1726-SM-4JBHB	0.191877	0	0.076991	0.241282	0	0.128388	0	0.05936	0.000916	0	0.010369	0.008658	0.026286	0	0.007139	0.080766	0	0	0.152888	0.015079	0	0	0.005	0.375003	0.931538
GTEX-SNMC-0626-SM-4DM6H	0.123193	0	0.185236	0.229078	0	0.080447	0	0.06353	0.013708	0	0	0	0.090084	0	0.020377	0.114352	0	0	0.005815	0.064582	0	0.009599	0.004	0.420068	0.909261
GTEX-11WQK-2626-SM-5EQ4K	0	0.067173	0	0.166206	0	0.039828	0	0.052863	0	0	0.032703	0.083298	0.069588	0	0.008031	0.327184	0	0	0.120896	0.00666	0.02557	0	0.43	0.009392	1.078979
GTEX-Q734-1026-SM-48U16	0.196987	0	0.241002	0.213859	0	0.034761	0	0.020259	0.032952	0	0.017081	0.003601	0.048056	0	0.002845	0.115292	0	0	0.073305	0	0	0	0.002	0.478742	0.88162
GTEX-144GN-1226-SM-5O991	0.037392	0	0.15388	0.226946	0	0.158482	0	0.066726	0	0	0	0.03916	0.028582	0	0	0.099017	0	0	0.162994	0.026821	0	0	0.007	0.305889	0.965243
GTEX-ZE7O-3026-SM-51MS4	0.002042	0.008659	0	0.084318	0	0.028612	0	0.032247	0	0	0.021314	0.021738	0.013374	0	0.00094	0.315027	0	0	0.47173	0	0	0	0.042	0.149135	1.057668
GTEX-ZQUD-0826-SM-57WDQ	0.126652	0	0.167152	0.118058	0	0.145758	0	0.003524	0	0	0.064381	0	0.046619	0	0	0.048567	0	0.002337	0.181519	0.095431	0	0	0.004	0.414365	0.912869
GTEX-12BJ1-1726-SM-5HL9B	0.165285	0	0.148536	0.146661	0	0.143699	0	0.016724	0.008834	0	0	0	0.091961	0	0.000708	0.058504	0	0.006525	0	0.159222	0	0.053341	0.005	0.38931	0.925272
GTEX-13PVQ-2126-SM-5L3FW	0	0.216425	0.118844	0.132151	0	0.108492	0.05369	0.072309	0	0	0.07967	0	0.034485	0.004629	0.00982	0.124087	0	0.00262	0.035302	0.007475	0	0	0.002	0.485227	0.873809
GTEX-12696-1726-SM-5EQLH	0.1057	0	0.314339	0.189668	0	0.119523	0	0.080153	0	0	0.061515	0	0.013068	0	0	0.060849	0	0.001704	0	0.053481	0	0	0.003	0.449776	0.90843
GTEX-WHSB-1226-SM-4M1XR	0.089982	0	0.077907	0.155949	0	0.157228	0	0.047137	0	0	0.041511	0	0.062336	0	0.006619	0.217915	0	0.001183	0.093552	0.032929	0	0.015752	0.012	0.259346	0.976128
GTEX-WFON-1126-SM-5CHTG	0.039385	0.012339	0.025647	0.120465	0.114829	0	0.29763	0.007956	0	0	0.127315	0	0	0	0	0.045428	0.062691	0.019286	0.032286	0	0.038162	0.05658	0.091	0.098546	1.045548
GTEX-WYJK-2526-SM-4ONDF	0.037266	0	0.451246	0.131627	0.024874	0.047543	0	0.02477	0	0	0.055099	0.015049	0.027202	0	0.000441	0.03221	0	0	0.152672	0	0	0	0.001	0.504761	0.888612
GTEX-P78B-1826-SM-3P5YX	8e-04	0.293136	0.07014	0.2716	0	0.069989	0	0.082886	0.038921	0	0.01112	0.033976	0.020152	0.00063	0	0.033464	0	0	0.073186	0	0	0	0.003	0.440184	0.901937
GTEX-ZVP2-1626-SM-5GU5D	0.032245	0.031202	0.310874	0.101596	0	0.246719	0	0.012705	0.003951	0	0.018854	0.006985	0.015607	0	0	0.112242	0	7.1e-05	0.056345	0.050604	0	0	0.003	0.447733	0.902121
GTEX-11TT1-0726-SM-5GU5A	0.145872	0	0.225013	0.110403	0	0.193354	0	0.021094	0	0	0.050203	0.007408	0.029564	0.017195	0	0.044055	0	0.007326	0.138955	0.009556	0	0	0.005	0.381693	0.935128
GTEX-12WS9-1426-SM-5FQT3	0	0.047727	0	0.058024	0.100976	0	0	0.004868	0	0	0.162927	0	0.095504	0	0.001422	0.368116	0	0	0.086697	0.06971	0	0.004029	0.212	0.049265	1.067963
GTEX-PWN1-1526-SM-48TDA	0.241718	0	0.146781	0.136943	0	0.174507	0	0.037584	0	0	0.011144	0.003311	0.02242	0	0	0.051428	0	0.002967	0.096877	0.07432	0	0	0.003	0.424824	0.9102
GTEX-Y5V6-1326-SM-4VDTF	0.062029	0.00917	0.118067	0.300181	0	0.135295	0	0.040552	0	0	0	0.045023	0.046831	0	0.003396	0.105131	0	0	0.12938	0.004945	0	0	0.007	0.292762	0.971626
GTEX-OXRK-1626-SM-3NB17	0.082589	0.048257	0.091533	0.226346	0	0.207299	0	0.034546	0	0	0	0.031136	0.02928	0	0.000367	0.097299	0	0.0012	0.150147	0	0	0	0.007	0.302394	0.966189
GTEX-14BMV-2226-SM-5RQHX	0.046471	0.037564	0.003181	0.174213	0	0.183795	0	0.03203	0	0	0.033659	0.014883	0.034858	0	0.011662	0.047986	0	0	0.36391	0.015788	0	0	0.015	0.233568	1.004835
GTEX-OHPK-1526-SM-3MJGM	0.139505	0	0.213721	0.132705	0	0.159925	0	0.036868	0.001525	0	0.021934	0	0.014232	0.004989	0.008255	0.070843	0	0.005349	0	0.177182	0	0.012966	0.004	0.420323	0.913421
GTEX-S4Z8-1226-SM-4AD6W	0.025962	0	0.015781	0.035758	0	0.152604	0	0.021122	0	0	0.054326	0.00417	0.131152	0	0	0.336325	0	0	0.222799	0	0	0	0.169	0.062312	1.056306
GTEX-YFCO-0826-SM-5LUAG	0.11604	0	0.111088	0.256868	0	0.173015	0	0.084783	0	0	0.004024	0.021877	0.040104	0	0	0.061825	0	0.001483	0.09124	0.037653	0	0	0.007	0.308039	0.967631
GTEX-QV31-0626-SM-447C5	0.209294	0	0.266909	0.194638	0	0.069396	0	0.039351	0.015761	0	0	0	0.066488	0	0.00335	0.068947	0	0.00418	0	0.057215	0.004472	0	0.001	0.500886	0.871176
GTEX-YEC3-1426-SM-4WWEM	0.003487	0	0.011966	0.06396	0	0.05528	0	0.01284	0	0	0	0.025732	0.110438	0	0.001814	0.397619	0	0	0.316865	0	0	0	0.008	0.283925	0.975451
GTEX-T5JC-1926-SM-4DM6Q	0	0.055455	0	0.076583	0	0.054384	0	0.035777	0	0	0.019626	0.00733	0.027391	0	0.001127	0.484582	0	0	0.237745	0	0	0	0.212	0.049429	1.075182
GTEX-111CU-0926-SM-5EGIK	0.168784	0	0.269478	0.061199	0	0.142778	0	0.039386	0	0	0.020955	0.00243	0.036086	0	0.004174	0.072189	0	0	0.088275	0.094267	0	0	0.002	0.472791	0.886564
GTEX-QV44-1226-SM-4R1KE	0.143667	0	0.193483	0.205989	0	0.116239	0	0.077544	0	0	0	0.030149	0.026598	0	0.000836	0.055261	0	0.001331	0.12176	0.027141	0	0	0.003	0.429376	0.906977
GTEX-W5WG-1726-SM-4LMI5	0.03713	0	0.305836	0.107027	0	0.121871	0	0.059038	0	0	0	0.03874	0.019761	0	0	0.141673	0	0.000784	0.16814	0	0	0	0.004	0.418439	0.916505
GTEX-WXYG-1626-SM-4ONCR	0.034022	0.079652	0.247894	0.23995	0	0.089236	0	0.058858	0	0	0.077807	0	0.046532	0	0.001154	0.060854	0	0.006969	0	0.057072	0	0	0.002	0.484323	0.877347
GTEX-145MO-2226-SM-5Q5BN	0.144307	0	0.219592	0.137836	0	0.110993	0	0.045765	0	0	0.001874	0.017983	0.042872	0	0.009227	0.162233	0	0.000841	0.019476	0.087002	0	0	0.003	0.431565	0.905066
GTEX-WZTO-2126-SM-4PQYW	0.053413	0	0.030862	0.028503	0	0.031857	0	0.034508	0	0	0	0.023354	0	0	0	0.100428	0	0	0.697075	0	0	0	0.006	0.351601	0.991999
GTEX-RWS6-0926-SM-47JXE	0.030078	0	0.129512	0.357739	0	0.095171	0	0.052004	0	0	0.050912	0	0.029534	0	0	0.113498	0	0	0.094345	0.047207	0	0	0.014	0.246421	0.997377
GTEX-PW2O-1226-SM-48TCH	0.133248	0	0.204043	0.212615	0	0.034269	0	0.031084	0.043771	0	0	0.016938	0.027996	0	0.002132	0.066602	0	0.000531	0.226771	0	0	0	0.003	0.44222	0.899124
GTEX-S4P3-0726-SM-4AD57	0	0.00425	0.001983	0.007392	0	0.07303	0	0.017906	0	0	0	0.004015	0.26661	0	0	0.26063	0	0.010462	0	0.278653	0.002618	0.07245	0.022	0.196815	1.036394
GTEX-146FR-2026-SM-5NQAI	0.013911	0	0.002207	0.09363	0	0.114559	0	0	0	0	0	0.018408	0.019872	0	0	0.343834	0	0	0.393579	0	0	0	0.006	0.343146	0.949559
GTEX-13FTX-0726-SM-5N9BI	0.04566	0	0.321707	0.215538	0	0.152984	0	0.031862	0	0	0.043097	0	0.020636	0	0	0.064163	0	0.002533	0.039892	0.061928	0	0	0.004	0.413081	0.928123
GTEX-1211K-1426-SM-5FQTF	0	0.069849	0.018855	0.080416	0	0.049767	0	0.034338	0	0	0.084432	0	0.029107	0	0	0.426564	0	0	0.206671	0	0	0	0.025	0.18942	1.008306
GTEX-QLQW-0726-SM-447AA	0.224403	0	0.169775	0.163149	0	0.138611	0	0.020856	0.000581	0	0	0.040884	0.043872	0	9.4e-05	0.032126	0	0.002091	0.137479	0.026077	0	0	0.003	0.450358	0.895971
GTEX-Y5LM-1326-SM-5RQIS	0.086317	0	0.167813	0.190741	0	0.079576	0	0.093736	0	0	0.071603	0	0.05214	0.003506	0	0	0	0.003909	0.048291	0.118853	0.001336	0.082178	0.006	0.325986	0.958625
GTEX-1339X-1426-SM-5K7YO	0.026587	0	0.018187	0.042642	0	0.044658	0	0.103906	0	0	0	0.070318	0.068457	0	0.00561	0.236116	0	5.5e-05	0.383464	0	0	0	0.088	0.100693	1.057193
GTEX-Y8LW-0826-SM-4WWDO	0.068235	0	0.360825	0.120115	0	0.153142	0	0.0243	0	0	0.043373	0	0.027869	0	0.003331	0.035792	0	0.003014	0.099107	0.060895	0	0	0.002	0.465144	0.899719
GTEX-ZTX8-0426-SM-59HLG	0	0.013137	0.00235	0.097235	0	0.058865	0	0.004459	0	0	0.059796	0	0.084316	0	0	0.225493	0	0.003039	0.45131	0	0	0	0.018	0.222237	1.014057
GTEX-Y3I4-1626-SM-4TT7W	0.040449	0.032284	0.104233	0.128651	0	0.150085	0	0.016305	0	0	0.02127	0.026776	0.073036	0	0.0021	0.260443	0	0	0.13522	0	0	0.009147	0.007	0.2892	0.963246
GTEX-13OW6-2526-SM-5IJEC	0.207794	0	0.192619	0.200875	0	0.121307	0	0.096989	0	0	0.025507	0.007418	0.024469	0	0.005722	0.074194	0	0.002452	0	0.040049	0.000606	0	0.003	0.429498	0.911764
GTEX-XBED-1226-SM-4AT5V	0	0.032031	0.404245	0.134088	0.034545	0.09268	0	0	0	0	0.07841	0	0.04512	0	0.007048	0.054448	0	0	0.117384	0	0	0	0.003	0.448064	0.917056
GTEX-T5JW-0926-SM-4DM5K	0	0.031913	0.180716	0.259263	0	0.085337	0	0.081134	0	0	0.023639	0	0.028915	0.003563	0.005053	0.041021	0	0.000743	0.258211	0	0	0.000493	0.006	0.339346	0.952418
GTEX-13O21-0926-SM-5IFGT	0.040778	0	0.148837	0.26467	0	0.134205	0	0.028714	0.001261	0	0.036756	0	0.040706	0	0.003616	0.170671	0	0	0.106261	0.023525	0	0	0.009	0.276276	0.976135
GTEX-13D11-2126-SM-5IFH2	0.169445	0.002151	0.190227	0.241245	0	0.192824	0	0	0	0	0.02842	0.017191	0.028739	0	0	0.075426	0	0	0.054332	0	0	0	0.003	0.453541	0.895399
GTEX-13X6H-1626-SM-5Q5CT	0.034068	0	0.018059	0.032582	0	0.071278	0	0.022821	0	0	0.018079	0.002749	0.223181	0	0.024444	0.42236	0	0	0.130378	0	0	0	0.016	0.22813	0.99667
GTEX-139D8-2326-SM-5IFGE	0.046754	0.035312	0.039127	0.137885	0	0.132816	0	0.094951	0	0	0.034726	0.017208	0.020799	0	0	0.210299	0	0.002583	0.227192	0	0	0.000349	0.009	0.275458	0.970495
GTEX-WFG8-1326-SM-4LVN3	0.113855	0.035938	0.318352	0.208887	0	0.066586	0	0.034198	0.00363	0	0.057777	0	0.048579	0	0	0.073006	0	0.008728	0.005772	0.024691	0	0	0.001	0.513041	0.865721
GTEX-ZYY3-1726-SM-5EGH3	0.065963	0	0.252493	0.116296	0	0.112927	0.024741	0.03924	0	0	0.047071	0	0.02873	0	0.003706	0.140242	0	0.006316	0	0.162157	0	0.000117	0.003	0.454671	0.892178
GTEX-QDVJ-1426-SM-48U1Y	0.048273	0	0.123718	0.217031	0	0.057414	0	0.06719	0	0	0	0.033823	0.065379	0.003308	0.052766	0.146645	0	0	0.029174	0.018615	0	0.136664	0.012	0.259999	0.981298
GTEX-Y114-1226-SM-4TT88	0.044365	0.106102	0.031938	0.055355	0	0.091105	0	0.041568	0	0	0.01984	0.014279	0.169861	0	0.004723	0.268978	0	0.025274	0.081564	0	0	0.045049	0.021	0.200905	0.998377
GTEX-ZZPU-1426-SM-5GZZ6	0.183882	0	0.181165	0.093957	0	0.068504	0	0.047606	0	0	0	0.036251	0.013846	0	0	0.127245	0	0.001374	0.24617	0	0	0	0.003	0.456041	0.890745
GTEX-131XG-1226-SM-5EGH9	0.044121	0	0.174623	0.16503	0	0.203924	0	0.003795	0	0	0.092564	0	0.126053	0.018151	0	0.008512	0	0.000986	0.034683	0.096866	0	0.030693	0.013	0.252032	0.992265
GTEX-1122O-1926-SM-5EGIQ	0.009939	0.067864	0.208756	0.226049	0	0.068033	0	0.088503	0	0	0.07688	0	0.059112	0.002071	0	0.053467	0	0.005493	0.127702	0	0.006133	0	0.005	0.380392	0.931869
GTEX-U8T8-1226-SM-4E3IH	0.082263	0	0.163419	0.262317	0	0.065431	0	0.069593	0	0	0.034468	0.010212	0.023518	0	0.031388	0.140411	0	0	0.043367	0.066321	0.007293	0	0.006	0.362833	0.937256
GTEX-POMQ-0826-SM-3P61H	0.097822	0	0.107377	0.176935	0	0.068831	0	0.038348	0.058876	0	0.019533	0.015433	0.194384	0.01168	0.091721	0.035879	0.000219	0	0.021239	0.061723	0	0	0.007	0.307737	0.959393
GTEX-O5YW-1526-SM-3MJGL	0.071782	0	0.189756	0.139768	0	0.198659	0	0.015615	0	0	0.029386	0.005245	0.030505	0	0	0.169016	0	0	0.126094	0.024174	0	0	0.004	0.398404	0.918781
GTEX-1399R-1126-SM-5IFIO	0.10397	0	0.164312	0.178877	0	0.178717	0	0.012046	0.002081	0	0	0.030432	0.036768	0	0	0.086991	0	0.001398	0.196277	0.008131	0	0	0.005	0.370522	0.933956
GTEX-131XE-2226-SM-5PNYX	0.00841	0	0	0.073006	0.039089	0	0	0.025908	0.043608	0	0.116422	0.0167	0.138878	0	0.005613	0.26664	0.002423	0	0.263303	0	0	0	0.179	0.058323	1.062777
GTEX-QDVN-1226-SM-48TZ5	0.157572	0	0.198471	0.122016	0	0.09268	0	0.026494	0	0	0.036083	0	0.215392	0.005661	0.009041	0.015055	0	0	0.037014	0	0	0.084521	0.003	0.427437	0.907762
GTEX-T8EM-1226-SM-4DM5J	0.152569	0	0.122286	0.138115	0	0.151345	0	0.016113	0.002765	0	0	0.012808	0.067531	0	0.020122	0.169589	0	0	0.040938	0.098888	0	0.00693	0.004	0.393664	0.91986
GTEX-S341-0626-SM-4AD5T	0.208734	0	0.274284	0.181003	0	0.09415	0	0.001481	0	0	0.010721	0	0.035697	0	0	0.034413	0	0.007278	0.09711	0.055129	0	0	0.001	0.504926	0.869246
GTEX-ZVT3-2126-SM-59HL2	0.116235	0	0.175564	0.145359	0	0.19155	0.022906	0.023425	0	0	0.058088	0	0.017189	0	0.002788	0.038256	0	0.00367	0.139458	0.040068	0.025445	0	0.005	0.375994	0.932777
GTEX-P4PP-1526-SM-3P61M	0.046068	0	0.254083	0.19491	0	0.147658	0	0.055602	0	0	0.065412	0	0.023174	0	0.000203	0.137974	0	0	0	0.074915	0	0	0.004	0.406108	0.92131
GTEX-ZAB4-1526-SM-5CVN7	0.148674	0	0.126298	0.195275	0	0.19589	0	0.031941	0	0	0.052525	0.015958	0.026022	0	0	0.082129	0	0.001063	0.119973	0.004253	0	0	0.006	0.356536	0.942205
GTEX-132AR-2426-SM-5IFFD	0.108232	0	0.143258	0.192582	0	0.200084	0	0	0	0	0.089929	0	0.077889	0.012134	0.001057	0.106116	0	0	0.061333	0	0.007385	0	0.006	0.33231	0.952305
GTEX-13CF3-1926-SM-5K7WF	0.217512	0	0.195282	0.251985	0	0.115736	0.014213	0.020627	0	0	0.058916	0	0.028407	0	0	0.022937	0	0.00666	0	0.067723	0	0	0.003	0.429671	0.914437
GTEX-S7SF-0626-SM-4AD4V	0.06325	0	0.23318	0.09252	0	0.180649	0	0.015781	0.012396	0	0.002884	0.036911	0.187367	0	0.042878	0.097076	0	0	0.007794	0.01864	0	0.008672	0.005	0.387867	0.926668
GTEX-WFON-1126-SM-4LVMA	0.140579	0	0.165466	0.194683	0	0.16941	0	0.042361	0	0	0.059	0.000109	0.030639	0	0	0.086047	0	0	0.10517	0.006535	0	0	0.005	0.38028	0.931456
GTEX-WY7C-1726-SM-4ONCC	0.062811	0	0.155551	0.218302	0	0.165119	0	0.047616	0	0	0.043621	0	0.141538	0	0.003436	0.06877	0	0.001525	0	0.087213	0	0.004497	0.007	0.304518	0.965572
GTEX-11NSD-1426-SM-5HL67	0.146484	0	0.311048	0.194827	0	0.099211	0	0.042774	0.031244	0	0	0.015037	0.033022	0	0.001777	0.071048	0	0.001171	0.052359	0	0	0	0	0.548267	0.838993
GTEX-WFJO-1126-SM-4LVLZ	0	0.002604	0.000462	0.098815	0	0.048149	0	0.04694	0	0	0	0.029111	0.22752	0	0	0.300054	0	0.001751	0.198048	0.014124	0	0.032423	0.216	0.048497	1.069986
GTEX-R53T-1226-SM-48FCT	0.178232	0	0.27749	0.101427	0	0.10374	0	0.044612	0	0	0	0.049598	0.016916	0	0	0.044615	0	0.001579	0.181791	0	0	0	0.002	0.485907	0.880305
GTEX-11GSP-2126-SM-5HL5E	0.111016	0	0.113751	0.230466	0	0.145254	0	0.066734	0	0	0.061747	0.010033	0.014915	0	0.004001	0.01332	0	0.012503	0.05431	0.161949	0	0	0.007	0.314689	0.96805
GTEX-RU1J-0526-SM-46MUT	0	0.012299	0.015879	0.092798	0	0.204941	0	0.007569	0	0	0.022091	0	0.240859	0	0	0.168977	0	0.006061	0.002854	0.20202	0	0.023651	0.06	0.12158	1.043966
GTEX-SIU7-1426-SM-4BRWT	0.037737	0	0.111416	0.041025	0	0.079014	0	0.06839	0	0	0	0.024829	0.228409	0	0.006251	0.18043	0	0.00231	0	0.196265	0.018303	0.005622	0.023	0.193475	1.011417
GTEX-S3XE-1026-SM-4AD4O	0.002614	0.106226	0.252851	0.166692	0	0.186964	0	0.044382	5.6e-05	0	0.043053	0	0.016488	0.000332	0.001776	0.097205	0	0.002906	0.050301	0.028155	0	0	0.002	0.475834	0.881577
GTEX-P4PQ-1526-SM-3NMCK	0	0.052814	0.00956	0.056465	0	0.076062	0	0.08062	0.003061	0	0.07507	0	0.182989	0	0.005904	0.250667	0	0	0.124016	0	0	0.082771	0.034	0.171632	1.011577
GTEX-WHWD-1426-SM-4OORU	0.074493	0.048669	0.15575	0.167862	0	0.21732	0	0.036772	0.016934	0	0.017121	0	0.018407	0	0	0.100533	0	0	0.129316	0.016824	0	0	0.006	0.369645	0.93496
GTEX-VJYA-1026-SM-4KL21	0.021868	0	0.144517	0.340537	0	0.06181	0	0.110576	0.068009	0	0	0.019443	0.025991	0	0.022612	0.083369	0	0	0.079658	0.02161	0	0	0.013	0.25389	0.996838
GTEX-ZLFU-1326-SM-4WWET	0.158166	0	0.304015	0.229009	0	0.098059	0	0.038992	0	0	0.013019	0.017117	0.020831	0	0.000756	0.039193	0	0	0.0496	0.031243	0	0	0.002	0.476538	0.892112
GTEX-Y3IK-1426-SM-4YCES	0.036487	0	0.196898	0.194822	0	0.126568	0	0.0528	0.041256	0	0.046474	0	0.046389	0	0.02611	0.117767	0.0031	0	0	0.099478	0	0.011852	0.006	0.328986	0.954803
GTEX-14BMU-1126-SM-5RQJ8	0.048807	0.017959	0.195741	0.263033	0	0.112642	0	0.079076	0	0	0.039141	0	0.039403	0	0.008564	0.112484	0	0	0	0.075561	0	0.007589	0.005	0.37156	0.936796
GTEX-XAJ8-0326-SM-47JYI	0	0.01308	0	0.06188	0	0.066482	0	0.020971	0	0	0.030864	0.0091	0.05572	0	0	0.280516	0	0.00133	0.460058	0	0	0	0.007	0.316221	0.968673
GTEX-R55D-1526-SM-48FEJ	0	0.006796	0.005377	0.093025	0	0.128305	0	0.014848	0	0	0.001406	0.004859	0.169568	0	0	0.104592	0	0.000105	0.354723	0	0	0.116393	0.006	0.352053	0.943369
GTEX-QXCU-1926-SM-48FE4	0.243911	0	0.32431	0.115106	0	0.065847	0	0.066439	0	0	0.013882	0.002664	0.01668	0	0.009911	0.088807	0	0	0.033005	0.016277	0.003162	0	0.002	0.493804	0.889205
GTEX-WYVS-1326-SM-4ONCQ	0.073614	0	0.142384	0.117843	0	0.137068	0	0.025221	0	0	0	0.043424	0.037214	0	0	0.140651	0	0.000503	0.282078	0	0	0	0.006	0.336281	0.947905
GTEX-SUCS-0926-SM-4DM4Z	0	0.029881	0.176497	0	0.094751	0.073186	0	0.122344	0	0	0.141274	0	0.049717	0	0.005236	0.027786	0	0	0	0.260469	0	0.01886	0.008	0.286028	0.982848
GTEX-V955-1326-SM-4JBHR	0.091999	0	0.297831	0.130333	0	0.112761	0	0.032864	0	0	0.008057	0.029043	0.0354	0	0.002764	0.128883	0	0	0.130065	0	0	0	0.002	0.462734	0.891059
GTEX-111YS-1126-SM-5GZYQ	0	0.026861	0.13883	0.26917	0	0.159118	0	0.037466	0	0	0.089428	0	0.100264	0	0.003197	0.112474	0	0	0.04657	0.012294	0.004328	0	0.011	0.265234	0.985286
GTEX-YEC3-1426-SM-5PNXW	0	0.01891	0.000624	0.113406	0	0.070211	0	0.021364	0	0	0	0.030061	0.164569	0	0	0.237525	0	0.00349	0.287457	0.022514	0	0.029867	0.032	0.17389	1.019164
GTEX-146FH-2126-SM-5SI9U	0.072104	0	0.074951	0.059484	0	0.100892	0	0.028186	0	0	0	0.030916	0.418222	0	0.000607	0.100043	0	0.001564	0.113031	0	0	0	0.02	0.204628	1.007716
GTEX-117YW-2226-SM-5N9DB	0.185201	0	0.168229	0.215266	0	0.073736	0.015529	0.085025	0	0	0.084317	0	0.02182	0.004553	0.033111	0.007255	0	0	0.052946	0.053011	0	0	0.004	0.405081	0.922617
GTEX-PLZ6-0826-SM-3P61K	0.029643	0	0.007275	0.035834	0	0.051316	0	0.005071	0	0	0.037905	0	0.206379	0	0	0.343605	0	0.002724	0.11626	0.088301	0	0.075688	0.03	0.176447	1.024451
GTEX-ZZ64-0426-SM-5E43F	0.265561	0	0.279996	0.108283	0	0.108338	0	0.047878	0	0	0.018032	0	0.013764	0	0	0.039588	0	0.00145	0.07456	0.04255	0	0	0.001	0.513734	0.868478
GTEX-11DXX-1326-SM-5GIDZ	0.095526	0.135467	0.086377	0.133934	0	0.223975	0	0.053878	0.004899	0	0.046731	0	0.015508	0	0.009564	0.113912	0	0.008291	0	0.067257	0	0.004682	0.005	0.389502	0.924792
GTEX-PWOO-1226-SM-48TCO	0.065358	0.1181	0.21332	0.23655	0	0.083766	0	0.095756	0.007905	0	0	0	0.045241	0	0.001509	0.085851	0	0.004362	0.011521	0.025587	0.005173	0	0.001	0.508581	0.861422
GTEX-13O3Q-2126-SM-5KM4C	0	0.028792	0.044997	0.034616	0	0.23994	0	0.069482	0.028701	0	0.002319	0.003813	0.037837	0	0.002703	0.175104	0	0.000171	0.327171	0.004353	0	0	0.076	0.110582	1.046707
GTEX-ZF2S-1426-SM-57WET	0.093988	0.052211	0.063355	0.209515	0	0.172945	0	0.080156	0.00123	0	0	0.042439	0.023107	0	0.0014	0.054566	0	0.001423	0.203666	0	0	0	0.009	0.28141	0.977355
GTEX-XUZC-0726-SM-4BOPH	0.25511	0	0.230916	0.213786	0	0.03534	0	0.109924	0	0	0	0	0.04629	0	0	0.003284	0	0.00543	0	0.080547	0.019372	0	0.002	0.48374	0.88449
GTEX-13RTK-0226-SM-5RQHR	0.103653	0.133119	0.022979	0.178225	0	0.156881	0	0.098522	0	0	0.065107	0	0.04365	0	0.012023	0.093392	0	0.003763	0	0.085927	0	0.002758	0.006	0.335769	0.950694
GTEX-ZVZP-1726-SM-5GZWY	0.228488	0	0.304225	0.158055	0	0.109987	0	0.030882	0.010815	0	0.013805	0	0.034221	0	0	0.05652	0	0.005755	0	0.036027	0.01122	0	0.001	0.509244	0.87309
GTEX-P4QT-1526-SM-3NMCT	0	0.009298	0.01501	0.047095	0	0.103599	0	0.016209	0	0	0.036864	0	0.278479	0	0.02461	0.188598	0	0.007103	0.153008	0.059119	0	0.061007	0.086	0.103219	1.047882
GTEX-R55G-1126-SM-48FDG	0	0.032413	0.00204	0.088338	0	0.069554	0	0.048977	0	0	0.069867	0	0.26935	0	0.001894	0.242154	0	0.00236	0.127093	0	0	0.045959	0.085	0.105099	1.04266
GTEX-T6MO-0726-SM-4DM58	0.179386	0	0.271114	0.230585	0	0.095348	0.002643	0.046424	0	0	0.035165	0	0.020012	0	0	0.035354	0	0.0047	0	0.079268	0	0	0.002	0.487431	0.881704
GTEX-ZF29-1526-SM-4WKF7	0.078413	0	0.224453	0.174568	0	0.173853	0	0.027027	0	0	0.012571	0	0.021895	0	0	0.139217	0	0.00246	0.077342	0.068201	0	0	0.004	0.395707	0.923663
GTEX-ZYFG-1326-SM-5GICJ	0.038082	0	0.097303	0.231658	0	0.185686	0	0.055435	0	0	0.011553	0.035939	0.027669	0	0.003546	0.149567	0	0	0.139346	0.024217	0	0	0.02	0.205493	1.007418
GTEX-UJMC-1226-SM-4IHLI	0.244051	0	0.241199	0.168778	0	0.157938	0	0.017072	0	0	0	0.049612	0.020469	0	0	0.050272	0	0	0.04932	0.00129	0	0	0.002	0.463623	0.898571
GTEX-13FTW-1726-SM-5KM2B	0.05268	0	0.155045	0.194409	0	0.172198	0.012618	0.055941	0	0	0.076975	0	0.029286	0	0.016481	0.123526	0	0.006953	0	0.103888	0	0	0.007	0.296445	0.969866
GTEX-XQ8I-2026-SM-4BOOL	0	0.03044	0.194387	0.282882	0	0.145356	0	0.03594	0	0	0.074106	0	0.033654	0	0.002848	0	0	0.002369	0.161673	0.036344	0	0	0.006	0.346717	0.953704
GTEX-13111-1226-SM-5GCNC	0.014535	0	0	0.08001	0	0.066071	0	0.036603	0	0	0.022389	0	0.136065	0	0	0.170279	0	0.026016	0.320678	0.047368	0	0.079986	0.018	0.219926	1.004584
GTEX-139YR-1926-SM-5LZXM	0.203529	0	0.266079	0.151168	0	0.088927	0	0.050755	0.010452	0	0.003581	0.042151	0.063292	0	0.005686	0.081982	0	0.003646	0.013892	0.01486	0	0	0.002	0.484323	0.882035
GTEX-ZYVF-2726-SM-5GID4	0	0.041866	0.018737	0.015048	0.020222	0.038259	0	0.01432	0	0	0.034161	0.005691	0.030834	0	0	0.117955	0	0.002518	0.363183	0	0	0.297209	0.02	0.207864	1.034555
GTEX-13O61-1126-SM-5L3FI	0.001851	0.009643	0	0.136539	0	0.091251	0	0.009255	0	0	0.029795	0	0.077028	0	0	0.448885	0	0.002508	0.193245	0	0	0	0.055	0.131269	1.036811
GTEX-S4Q7-0726-SM-4AD5F	0.037636	0.018673	0.206428	0.255155	0	0	0	0.071418	0	0	0.00023	0	0.033111	0	0	0.102026	0	0.002619	0.196844	0.07586	0	0	0.005	0.384849	0.929128
GTEX-13S7M-1826-SM-5RQK6	0.000814	0.233339	0.071435	0.264385	0	0.137164	0.00146	0.11047	0	0	0.006279	0	0.028482	0	0.016113	0.039425	0	0	0.033188	0.057446	0	0	0.006	0.361234	0.943399
GTEX-13FH7-1026-SM-5IJGF	0	0.083873	0.025515	0.297273	0	0.065644	0	0.032645	0	0	0.105339	0	0.052978	0	0.012221	0.110259	0	0	0.214252	0	0	0	0.02	0.205905	1.008339
GTEX-Y9LG-1026-SM-5IFJN	0.157406	0	0.226507	0.183916	0	0.11663	0	0.040392	0	0	0.053891	0	0.034281	0	0	0.024665	0	0.009993	0	0.146703	0	0.005616	0.003	0.441462	0.904232
GTEX-QCQG-0526-SM-48U2A	0.035448	0	0.036388	0.335931	0	0.130064	0.055217	0.050398	0.014313	0	0.075884	0	0.052363	0	0.0257	0.10857	0.007079	0	0	0.072645	0	0	0.055	0.13124	1.052639
GTEX-12C56-0526-SM-5FQST	0	0.007951	0.001858	0.06326	0	0.076531	0	0.020058	0	0	0.002543	0	0.240059	0	0	0.236092	0	0.032572	0.172123	0.056082	0	0.09087	0.053	0.136505	1.038663
GTEX-ZPIC-2026-SM-57WG3	0.00286	0.00292	0.00115	0.052268	0	0.048056	0	0.035979	0	0	0.049279	0	0.195847	0	0	0.300315	0	0.000598	0.169726	0.012456	0	0.128546	0.018	0.220883	1.002595
GTEX-WRHK-0626-SM-4MVOE	0.179704	0	0.256786	0.250378	0	0.030057	0	0.044123	0	0	0	0	0.036391	0	0	0.077274	0	0.005189	0.120098	0	0	0	0.001	0.512994	0.860256
GTEX-11EM3-1026-SM-5A5KL	0.127708	0	0.221416	0.155074	0	0.11807	0	0.081759	0	0	0	0.005461	0.042846	0	0	0.046747	0	0.00391	0.039071	0.109036	0.019321	0.02958	0.004	0.417763	0.913829
GTEX-132QS-1826-SM-5IFFN	0.010881	0.056009	0.233362	0.302711	0	0.023514	0	0.073646	0	0	0.011264	0	0.030851	0	0.004479	0.060734	0	0	0.121894	0.070654	0	0	0.005	0.39034	0.930004
GTEX-12WSJ-0926-SM-5P9JD	0.000729	0.012387	0	0.047459	0.012566	0.063055	0	0.001135	0	0	0.040327	0.012086	0.257488	0	0	0.333454	0	0	0.200368	0	0	0.018947	0.042	0.149928	1.031455
GTEX-ZV6S-0926-SM-57WGB	0	0.006253	0.002198	0.125986	0	0.08035	0	0	0	0	0	0.008417	0.407657	0	0	0.259866	0	0.036339	0.015952	0.031829	0.025154	0	0.055	0.130326	1.048395
GTEX-11I78-1726-SM-5A5M3	0.052289	0	0.188984	0.159817	0	0.215724	0	0.017368	0	0	0.031375	0	0.025205	0	0.000901	0.055129	0	0.003652	0.22543	0.024128	0	0	0.006	0.33321	0.955024
GTEX-ZP4G-1226-SM-4WWCJ	2e-06	0.051446	0.23795	0.249915	0.011388	0.031389	0	0.052843	0.006757	0	0.108115	0	0.048284	0	0.00524	0.003858	0	0.00396	0.117643	0.071209	0	0	0.005	0.377927	0.938859
GTEX-145ME-1026-SM-5O9B4	0	0.154788	0.183085	0.262343	0	0.088457	0	0.025884	0.0144	0	0.073422	0	0.054548	0	0.006738	0.016845	0	0	0.072043	0.047448	0	0	0.003	0.423616	0.910856
GTEX-WFG7-1326-SM-4LMK1	0.135184	0.00507	0.122682	0.117905	0	0.192698	0	0.045593	0	0	0	0.033875	0.033429	0	0.000349	0.136389	0	0.00768	0.167434	0	0	0.00171	0.005	0.37081	0.930952
GTEX-XXEK-0826-SM-4BRWG	0.167773	0	0.250949	0.217427	0	0.078258	0	0.049749	0	0	0.032245	0	0.017337	0	0	0.0731	0	0	0.113161	0	0	0	0.003	0.452741	0.898985
GTEX-13QBU-1126-SM-5LU44	0.027442	0	0.249531	0.228336	0	0.037027	0	0.079806	0	0	0.040897	0	0.030791	0	0	0.108794	0	0.003877	0.107139	0.085508	0	0.000851	0.004	0.397608	0.923876
GTEX-YJ8A-1526-SM-5P9FT	0.080952	0	0.1003	0.109158	0	0.243807	0	0.002762	0	0	0.120186	0	0.010948	0	0	0.085602	0	0.007636	0.079614	0.159034	0	0	0.016	0.230173	1.002519
GTEX-QMRM-1126-SM-447BN	0.091072	0	0.209563	0.17915	0	0.03756	0.011991	0	0.010949	0	0.01473	0.021108	0.18056	0.009008	0.038834	0.03078	0	0	0.085481	0.068425	0	0.010788	0.004	0.42146	0.908097
GTEX-Q2AI-0826-SM-48TZO	0.073696	0	0.325849	0.148361	0	0.099251	0	0.085763	0	0	0.0386	0	0.027463	0	0	0.066731	0	0.002862	0.109079	0.022344	0	0	0.003	0.440316	0.910169
GTEX-ZXES-1426-SM-5NQ8S	0	0.343179	0.012082	0.196603	0	0.148525	0	0.012238	0	0	0.024305	0.025893	0.023487	0	0	0.097715	0	0.001837	0.114136	0	0	0	0.003	0.436247	0.900619
GTEX-ZLV1-0826-SM-4WWEQ	0.053417	0	0.357659	0.113903	0	0.130547	0	0.016854	0	0	0.036967	0.005415	0.011813	0	0	0.119761	0	0	0.113762	0.039902	0	0	0.002	0.467792	0.894404
GTEX-WH7G-1526-SM-4LVMX	0.009656	0	0.002556	0.074996	0.002985	0.02969	0	0.013068	0.015986	0	0.090887	0	0.159151	0	0.012821	0.141845	0.003574	0	0.442785	0	0	0	0.012	0.259241	0.994355
GTEX-12WSD-2326-SM-59HKQ	0.038659	0	0.130268	0.273019	0	0.144637	0	0.05374	0	0	0.023678	0.003866	0.020821	0	0.014702	0.093099	0	0.023955	0.145008	0.034549	0	0	0.01	0.274978	0.978308
GTEX-TKQ2-0926-SM-4DXU5	0	0.021275	0.003407	0.209825	0	0	0	0.022458	0.026603	0	0	0.046176	0.176332	0	0.035269	0.279813	0.005673	0	0.172066	0	0.001102	0	0.048	0.140454	1.024787
GTEX-131XF-1226-SM-5HL8V	0.056292	0	0.145708	0.23891	0	0.157464	0	0.023697	0	0	0.032581	0.000213	0.026912	0	0	0.11741	0	0	0.181149	0.019664	0	0	0.007	0.3055	0.96398
GTEX-NFK9-1526-SM-3LK7B	0.183733	0	0.224881	0.131928	0	0.057518	0	0.096271	0	0	0	0.039312	0.021816	0	0	0.055424	0	0.003328	0.185788	0	0	0	0.003	0.454879	0.894919
GTEX-UJHI-1026-SM-4IHJP	0	0.015166	0.004121	0.118356	0.014577	0.015422	0	0.028319	0.002382	0	0.115373	0	0.114686	0	0.001613	0.336783	0	0	0.216884	0	0	0.016319	0.168	0.062839	1.059898
GTEX-Y8E4-1526-SM-4WWDI	0.039215	0	0.069976	0.129091	0	0.034955	0	0.058929	0	0	0	0.041186	0.03335	0	0	0.223907	0	0.000272	0.36912	0	0	0	0.015	0.238025	0.994085
GTEX-XV7Q-1326-SM-4BRWM	0.075132	0	0.121658	0.251848	0	0.156357	0	0.050111	0.001809	0	0.05047	0	0.043492	0	0.035251	0.086089	0	0	0.049466	0.029786	0	0.04853	0.007	0.291518	0.970664
GTEX-11NUK-2426-SM-5BC4U	0.133396	0	0.038976	0.383979	0	0.19207	0	0.034124	0.00466	0	0	0	0.046578	0	0.016345	0.044061	0	0.026857	0	0.070724	0.00823	0	0.021	0.200957	1.029307
GTEX-11VI4-0326-SM-5EQ6L	0.003686	0.01239	0.001961	0.056992	0	0.058083	0	0.05717	0	0	0.042375	0	0.057387	0	0.000603	0.29986	5e-04	0	0.393433	0	0	0.015561	0.006	0.331571	0.953759
GTEX-S4UY-1626-SM-4AD55	0.032401	0.031484	0.137722	0.230295	0	0.23452	0	0.031476	0	0	0.098434	0	0.062638	0	0.002633	0.051758	0	0.005842	0.070936	0.009859	0	0	0.009	0.277022	0.984669
GTEX-11EQ9-1226-SM-5987E	0.062122	0	0.017194	0.02067	0	0.070418	0	0.000997	0	0	0.005064	0	0.330899	0	0	0.24055	0	0.008819	0.230392	0.012874	0	0	0.051	0.1377	1.039515
GTEX-ZDYS-1926-SM-5HL59	0.2214	0	0.219994	0.241141	0	0.108425	0	0.022578	0	0	0	0.026515	0.025007	0	0.000216	0.046387	0	0.003656	0.068005	0.016676	0	0	0.003	0.457133	0.898029
GTEX-SNOS-0826-SM-4DM5N	0	0.054812	0.165483	0.15666	0	0.1508	0.001825	0.003282	0	0	0.070155	0	0.082781	0	0	0.062532	0	0.001498	0.117551	0.085268	0	0.047352	0.006	0.342468	0.945277
GTEX-11P82-0726-SM-5PNYL	0	0.008199	0.002278	0.014257	0.015324	0	0	0.011853	0.00341	0	0.062383	0	0.470539	0.049447	0	0.10322	0	0.024198	0	0.135458	0	0.099434	0.03	0.177422	1.051038
GTEX-UPK5-2126-SM-4JBJK	0.010804	0.011478	0.005121	0.063518	0	0.038143	0	0.016956	0	0	0	0.012967	0.189729	0	0.006185	0.371597	0	0	0.273501	0	0	0	0.039	0.157411	1.030726
GTEX-Q2AH-1126-SM-48TZM	0	0.050172	0.153551	0.12257	0	0.270917	0	0.005562	0	0	0.066435	0	0.124533	0	0.030356	0.053384	0	0.011326	0.007395	0.103799	0	0	0.007	0.308982	0.961031
GTEX-QLQ7-0826-SM-447B3	0.149207	0	0.259196	0.176632	0	0.093398	0	0.034848	0	0	0.015752	0	0.036952	0	0.023865	0.05584	0	0.006931	0.069424	0.077955	0	0	0.002	0.471219	0.885901
GTEX-ZVT2-1626-SM-51MRC	0.229611	0	0.187707	0.107239	0	0.133556	0	0.052561	0	0	0.027601	0	0.01677	0	0	0.092401	0	0.005738	0.093451	0.053365	0	0	0.003	0.455477	0.893055
GTEX-13113-0726-SM-5LZUF	0.033451	0	0.180198	0.244513	0	0.139972	0	0.058322	0	0	0.051219	0	0.040366	0	0.000671	0.10539	0	0.001326	0.062424	0.082149	0	0	0.007	0.320383	0.960099
GTEX-PX3G-1526-SM-48U11	0.167621	0	0.284237	0.217676	0	0.001236	0	0.017823	0.045758	0	0	0.004463	0.033022	0.011759	0.016427	0.033836	0	0	0.166143	0	0	0	0.002	0.491141	0.876906
GTEX-U8XE-2126-SM-5CHRC	0	0.151312	0.026685	0.077531	0.158932	0	0.326622	0	0	0	0.1257	0	0	0.023937	0.023656	0.061042	0.02025	0	0	0	0	0.004333	0.073	0.112232	1.047534
GTEX-13OVI-2426-SM-5KM4J	0	0.015445	0.010186	0.081781	0	0.034438	0	0.089551	0	0	0.137529	0	0.121767	0	0.017183	0.255417	0	0	0.236702	0	0	0	0.128	0.07471	1.051868
GTEX-RM2N-0826-SM-48FD3	0.206294	0	0.193743	0.158656	0	0.167428	0	0.003761	0	0	0.006651	0.007294	0.038441	0	0	0.079937	0	0.000773	0.10748	0.021944	0	0.007599	0.002	0.473451	0.882
