# Supplementary material for: Genome‐wide identification of CpG island methylator phenotype related gene signature as a novel prognostic biomarker of gastric cancer
Source: PeerJ. 2020 Jul 30;8:e9624. doi: 10.7717/peerj.9624 (PMC7396145; doi:10.7717/peerj.9624)
Supplement: Supplemental Information 5 [file peerj-08-9624-s005.csv]

symbol	baseMean	log2FoldChange	lfcSE	stat	pvalue	padj
MAGEC2	273.915215523723	8.10796063327796	0.737557915170349	10.9929816581323	4.13051010843917e-28	4.79753831821271e-26
MAGEA10	269.696338369856	7.80042892771779	0.605606930946592	12.8803494958774	5.80719922574902e-38	2.06028869985529e-35
CT45A10	34.1843889163288	7.76309930570284	0.788912219499723	9.84025739977217	7.55173795692405e-23	4.84727180110062e-21
CTAG2	327.985745318291	7.67679149976468	0.700574175580996	10.9578568085217	6.09250988593673e-28	6.9118107793188e-26
CRNN	143.182474941412	7.16169306038195	0.84865670481584	8.43885757308198	3.20454286041597e-17	9.89402608153431e-16
CLDN6	665.231638007181	6.65560550947274	0.431650687509205	15.4189619107946	1.22050470858323e-53	2.97696354732306e-50
MUC15	149.141577545583	6.60311335927077	0.486874894045017	13.562238349181	6.70580760075331e-42	3.73858353467141e-39
MAGEA4	1747.68350976849	6.49766202812253	0.669957892774845	9.69861255191783	3.05626241900742e-22	1.82935118349975e-20
CT45A1	64.566329222385	6.49030611519486	0.821085491579959	7.90454365806174	2.68916919128509e-15	6.23203781823587e-14
IGF2BP1	1390.47269216997	6.34729285001215	0.37726128203913	16.8246601286633	1.60982837328e-63	7.85314526195316e-60
LIN28B	151.605669439549	6.24585896453848	0.616491592261761	10.1312962624906	4.0129384479826e-24	2.8795672924533e-22
PASD1	38.9470649764512	6.2352734024414	0.773686474961838	8.05917332695903	7.68121211844831e-16	1.96955968550962e-14
COL2A1	429.070398114975	6.17508770596632	0.43925650629225	14.0580449407341	6.87596295108391e-45	6.38907928878573e-42
DACT2	429.69317211244	6.13635337246222	0.332602057090376	18.4495352378257	5.25954601177813e-76	1.02629521327827e-71
HOXD11	53.3549248748841	6.12091452281302	0.539076028043727	11.3544550386064	7.04779687058839e-30	1.02629597265516e-27
HOXD13	104.860359135832	6.08293979333279	0.587343736785798	10.3566947467956	3.90213821417544e-25	3.14638111459526e-23
HOXC12	506.67004209989	6.0639963314913	0.512607412020742	11.8297086411344	2.7409151542518e-32	5.10269124839594e-30
NKX2-8	31.4848818932744	6.05688871561492	0.511924167104542	11.8316131662095	2.67942256979624e-32	5.07607501013923e-30
APOA1	2477.6273570246	5.99044618230741	0.401335898981219	14.9262654985861	2.2237629986287e-50	3.61602394935348e-47
NKX2-1	35.0489817922491	5.88516568144251	0.526279441526948	11.1825870764917	4.96219783789265e-29	6.63201139799996e-27
EZHIP	54.2168885781713	5.87024619722929	0.535084010205479	10.9707000868425	5.28615003007941e-28	6.03208453432395e-26
RIMS4	172.755072246495	5.70214428504515	0.365026260240139	15.6211892297664	5.22224387100804e-55	1.69836074424967e-51
HTR2C	41.0707332845832	5.6466182854184	0.467462574192882	12.0792948936454	1.35879924681574e-33	2.88198366338212e-31
ATP4A	309.414872274665	5.60347716880456	0.443354956557571	12.6388057377609	1.28998389893799e-36	3.59592225999672e-34
SAGE1	131.245920131659	5.59495055577847	0.538876782304719	10.3826157286819	2.97510040682334e-25	2.41888059326433e-23
S100A7	940.179968694473	5.58732888274527	0.560353005605357	9.97108755883125	2.03982839836823e-23	1.36312231292326e-21
MAGEA9B	61.7206382820023	5.53315868680611	0.582205905524395	9.50378317070209	2.02400409565287e-21	1.11566078865747e-19
NUPR2	68.5125004379414	5.53190910013511	0.433476927127522	12.7617152239056	2.68229023933337e-37	8.30786181589079e-35
PGA3	2869.71431298032	5.52568109194561	0.648150020895789	8.52531190897554	1.52398593714586e-17	4.98116207563269e-16
CRABP1	256.295642156906	5.50482433240691	0.376170699739995	14.6338466451847	1.70848300819994e-48	2.38125920992896e-45
PAGE2	38.3291200199994	5.43540141002503	0.824197316049819	6.59478173997898	4.25881927379929e-11	5.29651628359754e-10
COX7B2	48.1473623750261	5.42323996552474	0.668305531945689	8.11491107927185	4.8614065414675e-16	1.28190034923859e-14
ORM1	411.996517287988	5.41131410578704	0.440739791641819	12.2777979397529	1.19198612313297e-34	2.70456107217367e-32
CT45A5	6.95388324962466	5.40859292174036	0.907749124223051	5.95824636721034	2.54958958755456e-09	2.33349632373134e-08
BPIFB2	59.3755212599049	5.38614777902648	0.575221838792243	9.36360098972498	7.7064426483519e-21	3.93653967008614e-19
ALX3	10.4930045556016	5.37522020854814	0.565923300174808	9.49814260499222	2.13667265467169e-21	1.17444770452419e-19
PCSK1N	2939.45424126343	5.3120734427976	0.299318893217928	17.7472039458932	1.81151420076814e-70	1.76740382997944e-66
APOC3	156.801353858736	5.2895654445322	0.466076064001087	11.3491463155676	7.48903009832833e-30	1.08246995784208e-27
ATP4B	253.545544223047	5.27632012192826	0.473446140738656	11.1444991687889	7.61716224847018e-29	9.90891246362658e-27
UPK1B	594.982150726784	5.25017939912242	0.406725748416925	12.9084018397099	4.03590595274203e-38	1.45838208992325e-35
BEX1	404.733109709082	5.24783042942992	0.387433784856962	13.5451027621853	8.46952926553305e-42	4.59072012662073e-39
SLC7A10	121.492273643254	5.23834666460588	0.450910964102972	11.6172528096026	3.36792463434904e-31	5.56934859237736e-29
UCN3	44.08834790686	5.2293820547882	0.407505188453769	12.832676007465	1.07583022704909e-37	3.68292547726471e-35
MAGEC1	63.0131843777194	5.22642695649188	0.623495430671865	8.38246232351695	5.18317877709014e-17	1.5536001148596e-15
SST	283.297445208242	5.21982129434165	0.422387257817154	12.3579042637722	4.41517726062584e-35	1.03799221550111e-32
PGA5	261.287113777813	5.21627555375781	0.561234480193107	9.29428917475458	1.48193077126137e-20	7.2838577177892e-19
SOHLH2	67.7203050271132	5.16410729565491	0.453026153292979	11.3991372421168	4.22283087012322e-30	6.33846913605495e-28
FGG	218.023368337002	5.07898416063898	0.548756698990148	9.25543901329243	2.13351825122906e-20	1.03047875337209e-18
PNMA5	93.7552923508952	5.07466123039894	0.434752797176631	11.6725211737676	1.76125083534815e-31	3.0961520315449e-29
GAGE2A	7.1920793643381	5.06961073136972	0.922198901791544	5.49730727451643	3.85634405488389e-08	2.87538561493884e-07
ALX1	17.636445296599	5.06294673249425	0.582635024127457	8.68973975616454	3.63270676294929e-18	1.28881831028054e-16
RSPO4	226.94968004875	5.06253975508757	0.3576920131252	14.1533486052862	1.78071853402742e-45	2.0439506326163e-42
CHGB	548.49398396258	5.03749819285646	0.360798124708505	13.9620963854131	2.65507564160444e-44	2.3549314088467e-41
SCGB3A1	206.492158909709	5.01157238998391	0.360620021778122	13.8970996820231	6.59604540893356e-44	5.59602756802264e-41
EEF1A2	1547.91331018034	5.00387212970344	0.362682342301473	13.7968451895131	2.66251980622431e-43	1.85549103495911e-40
KIF1A	739.333582463006	5.00340180620752	0.360562698183948	13.8766484481291	8.77521972905377e-44	7.13461927387609e-41
CHGA	1514.54939877544	4.9907379930421	0.374297115510015	13.333626646419	1.47546864048752e-40	7.19770489545823e-38
KRT6C	282.458944080874	4.94915518914463	0.566592076894557	8.73495304817979	2.43757358194664e-18	8.80821727861572e-17
GKN1	5693.02766589096	4.94300352383942	0.545597929851096	9.05979156700331	1.30700066954894e-19	5.68006772046958e-18
LY6K	179.746928663909	4.93075842510664	0.358712980205647	13.7456927883677	5.40531485055682e-43	3.40238415093275e-40
MAGEA9	19.6495599134104	4.92888754191655	0.67430171054645	7.30961743804892	2.67904021542069e-13	4.71806062486498e-12
CLCA1	239.409790853096	4.9224066317244	0.494185676826572	9.96064204720335	2.26594582692088e-23	1.50905805190127e-21
F7	183.731600233283	4.90487271409128	0.343189397269847	14.2920286964303	2.45356408595408e-46	2.99227475057638e-43
LGSN	222.704966163769	4.90274181162386	0.429544275998244	11.413821777115	3.56704870885413e-30	5.3956450740985e-28
SERPINA10	153.739033587849	4.8955781942145	0.399093206185836	12.2667540272156	1.36621371918928e-34	3.06424463247592e-32
ZIC1	69.9264811813397	4.86635683500244	0.478533016168732	10.1693230572968	2.71790962922026e-24	2.00888524980966e-22
HMX3	16.644397525691	4.84325847346705	0.45019440531539	10.7581489602787	5.42488680969045e-27	5.57135875355209e-25
HOXD10	145.651100631233	4.83007177155969	0.414828106379082	11.6435499361893	2.47495390618312e-31	4.27378544879215e-29
DCAF4L2	14.5273983013447	4.811927923794	0.744805339654657	6.46065175368525	1.04252986114752e-10	1.21734250285909e-09
FAM133A	69.5383958307496	4.81098140768272	0.404240400981568	11.9012879365862	1.16534605199456e-32	2.34426778480102e-30
TF	436.295387548194	4.76908263040056	0.352742304214575	13.5200189300218	1.19145136917868e-41	6.28345690994151e-39
APOA4	421.039100332374	4.76767218467012	0.531840888222666	8.96447093528853	3.11773965364558e-19	1.27007210566986e-17
APOB	2335.07216562047	4.76346243792893	0.429116602991851	11.1006248761235	1.24569876425983e-28	1.53843797386089e-26
CACNG4	476.526140225512	4.74985764444621	0.314176245504507	15.1184493175761	1.22390855984928e-51	2.3882127728339e-48
XAGE2	9.21488924203201	4.72053383291064	0.599515806495159	7.87391054876009	3.43724738857319e-15	7.82625534343391e-14
PCDHA12	47.1641166246588	4.71897309281697	0.392951653627965	12.0090424591641	3.18511599991815e-33	6.61182643685137e-31
FEV	75.8539403685997	4.69534159691747	0.386584920486247	12.1456925712769	6.04683853737097e-34	1.31102178199689e-31
NAA11	26.9906924270132	4.67671164884753	0.598786725735016	7.81031283401753	5.70462143739949e-15	1.24234685388366e-13
INHA	76.0266635867709	4.66538851530298	0.337762486087885	13.8126307907654	2.13875757173856e-43	1.60513755758979e-40
FGF19	127.478356732247	4.65860657286354	0.400240380565132	11.6395216451815	2.59466746993374e-31	4.40258663833191e-29
ITLN1	1198.36743174967	4.64345495086842	0.366933417151404	12.6547616919623	1.0529459252879e-36	2.97770055654243e-34
CYP17A1	174.098698666593	4.64303685902566	0.360782753235861	12.8693426095961	6.69697048105334e-38	2.33353544637132e-35
APOA2	293.598787062643	4.61152472354097	0.475189634554086	9.70459872902823	2.88208111691797e-22	1.73040150259755e-20
VCX3A	19.5064008249767	4.60461386650082	0.656447675552554	7.0144415739228	2.30869176253839e-12	3.50307172336016e-11
NOTUM	3165.05106289985	4.60112076067451	0.413979908316493	11.1143576493497	1.06816571543321e-28	1.33609728238771e-26
ORM2	466.178914397177	4.5975055700619	0.378587209661678	12.1438481087896	6.184746588817e-34	1.32618637568776e-31
DEFA6	100.335379755267	4.58575081094712	0.610615314920799	7.51004879650278	5.9105327598827e-14	1.1240957674814e-12
CALCA	14.4573491208238	4.57463962104613	0.420686653519179	10.8742209499108	1.52956837005738e-27	1.63991580246867e-25
CA4	304.021669681717	4.57407576227574	0.370609173065149	12.3420468102436	5.37713036677926e-35	1.24909458151147e-32
TTR	694.344327024914	4.55860559507356	0.400004917254426	11.396373890509	4.35899088455968e-30	6.49289993361931e-28
VCX2	7.53514268462548	4.54058762933192	0.85712857205057	5.29744052105176	1.17437140184214e-07	8.05466051463818e-07
SERPINB11	14.9331041726406	4.53532657778353	0.735842640972992	6.16344626588444	7.11785395959897e-10	7.27176357663113e-09
GKN2	1752.30540954272	4.52846151281681	0.521056708463514	8.69091874120628	3.59520127204892e-18	1.27783538108362e-16
PGA4	20.2746195076335	4.51716584648192	0.95386973223016	4.73562132632171	2.18385012183476e-06	1.16653346365622e-05
ARHGAP40	120.340106577568	4.47756690083546	0.353667867854579	12.6603723657376	9.80332480871258e-37	2.8131217204766e-34
TRIM71	132.879360413231	4.47648631390601	0.413295143469766	10.8312095717464	2.44898686174206e-27	2.55545885738892e-25
PRR20G	22.7359635700737	4.47528672112466	0.526914594277917	8.49338160249212	2.00709926601816e-17	6.39943267611314e-16
GABRR1	69.3713456542597	4.471170261775	0.356356373291006	12.5469069641804	4.13342453489702e-36	1.0899393641817e-33
HCN4	90.4676967982258	4.469010518923	0.324659538654553	13.7652216763548	4.12616672789567e-43	2.77634108142856e-40
PRSS45P	22.0563488297571	4.43291695212149	0.406430023710576	10.9069623145711	1.06764473792258e-27	1.15738620950463e-25
ITLN2	61.6187711751986	4.42681075970906	0.420036916065305	10.5390992800757	5.70425975959427e-26	4.99135518784587e-24
TMPRSS11B	25.6989912689827	4.41710230634177	0.644749539819923	6.8508808979925	7.33966062338657e-12	1.03556614420927e-10
CLDN10	107.116411679405	4.39944017600856	0.391360966489775	11.2413872427502	2.55337990289582e-29	3.50873958064832e-27
UPK3A	190.751780420178	4.39696282024971	0.353753793677111	12.4294435814956	1.80889031082159e-35	4.52524059423868e-33
LIPF	16725.4522992756	4.3943924389658	0.5731697765696	7.66682511640107	1.76305904255656e-14	3.60236346569698e-13
PCLO	861.365614210413	4.36580334415465	0.246541653980979	17.7081773958225	3.62625825444127e-70	2.35863924396375e-66
FAM155B	276.163366641357	4.35537721204745	0.280062142367454	15.5514671680723	1.5550228065336e-54	4.33473714627002e-51
GNG4	861.458511808819	4.34480147045462	0.319392071025969	13.603347936904	3.82514467555773e-42	2.19529553100465e-39
PRDM13	10.4008497006586	4.33899154829557	0.532376974308706	8.1502239159193	3.6325103845601e-16	9.76324726362551e-15
URAD	14.9775395629594	4.31870376728588	0.514419840030604	8.39529005535431	4.64745518711781e-17	1.3994721152196e-15
MAGEB2	60.5596549290237	4.31864592051173	0.565899557304481	7.63147075265883	2.32090499562399e-14	4.66884733810422e-13
KRTAP4-1	42.2465177361902	4.30600239586977	0.461405323136296	9.33236393243301	1.03535483565768e-20	5.18022536107393e-19
WIF1	76.3517974142088	4.3026443467238	0.445864895920497	9.65010788266006	4.91040438131161e-22	2.86876409259082e-20
PRSS50	25.2959186591717	4.30211031269159	0.380836842274027	11.296465664937	1.36605866937081e-29	1.93158716053859e-27
CLPSL1	29.7421513632309	4.29842165063083	0.391521941998102	10.9787503318311	4.83566737450343e-28	5.55049279286385e-26
SLC15A1	569.116091471037	4.29047285984216	0.314697721078649	13.6336318074889	2.52685470811189e-42	1.49413684604204e-39
OGDHL	498.528801543665	4.2649447095857	0.308182257053476	13.8390339222081	1.48184746828242e-43	1.1566115859438e-40
DLX3	132.238287866162	4.24946517302418	0.394429228322152	10.7737075954052	4.58171158071016e-27	4.73031418383055e-25
FTCD	68.9187686139728	4.23977483485145	0.334585129739409	12.6717371992999	8.48150215598635e-37	2.47014256074271e-34
HPN	722.737584091161	4.23581974190421	0.333477217031952	12.7019764036784	5.76550270096774e-37	1.73080391083052e-34
CT55	16.5594480497923	4.2249680672248	0.515022396440032	8.20346473557048	2.33556191302653e-16	6.4643715757286e-15
MAGEB1	9.52798174233406	4.22373700759819	0.71516050546112	5.90599868888847	3.50516759758249e-09	3.11600616544998e-08
GTSF1	653.84907219731	4.20769142190827	0.354876139077998	11.8567887737966	1.98440688006614e-32	3.87217314507306e-30
HMX2	12.795108484283	4.19307769488641	0.44406970599476	9.44238627017688	3.64384714481807e-21	1.91650645112763e-19
LRRN1	701.171539856787	4.19158382985356	0.296324063125394	14.1452698294024	1.99749011786715e-45	2.1653902594412e-42
MYO18B	182.289106198854	4.18510564053866	0.332066535508693	12.60321409421	2.0271237395196e-36	5.49378687906193e-34
PAH	116.7434995357	4.16172373754281	0.380707757265306	10.931544362104	8.14502689343244e-28	8.92887133548018e-26
SLC22A31	196.994700834439	4.16003330738407	0.357533019840557	11.6353821228575	2.72367615569184e-31	4.54248656632606e-29
KRTDAP	41.2248489202283	4.15246432580108	0.501981291829464	8.27214956690414	1.31565110183378e-16	3.75875548317459e-15
XAGE5	4.35749637964771	4.14353207498653	0.841194524206026	4.92577157334383	8.40281154847557e-07	4.89883662221105e-06
SIX3	101.269749558972	4.13959258456317	0.355424959852537	11.6468820486908	2.38008580331228e-31	4.14666198928862e-29
BEX2	279.132750550346	4.12974100754175	0.263155810108935	15.6931401432187	1.68509376780504e-55	6.57624693823596e-52
IGFBP1	133.982753483623	4.12372212242647	0.364136701970069	11.3246539009008	9.90693869756444e-30	1.42142716768805e-27
POPDC3	73.7706505420582	4.1157719261256	0.283542755736579	14.5155248824247	9.6615298969247e-48	1.25683621919128e-44
PCDHA11	59.3447551639166	4.11377987781397	0.351605991569537	11.6999709232782	1.27497177401986e-31	2.28243341527061e-29
CLEC2L	137.678837548617	4.10347684717842	0.346068897558635	11.8573985588611	1.9700108865074e-32	3.87217314507306e-30
CBLIF	581.026301343764	4.10026155467964	0.434186946793559	9.44353943608805	3.60395266799458e-21	1.90064671379941e-19
SLC38A3	144.1929979304	4.0975327797861	0.296745678547415	13.8082306702619	2.27347158935385e-43	1.64304633789117e-40
RFX6	85.5657871649038	4.09562502390112	0.388069256960928	10.5538507635854	4.87569396590282e-26	4.34426558706218e-24
C10orf82	56.5225827590117	4.09069042064625	0.38792544798738	10.5450427185672	5.35485167998094e-26	4.74951003779401e-24
DEFB126	9.24990963971092	4.08913849858806	0.555803517217606	7.35716556645521	1.87856295754147e-13	3.37535902306692e-12
TMEM179	33.8190024781685	4.08850629729117	0.387771739981699	10.5435901478641	5.43823606946628e-26	4.78001353258989e-24
COL9A3	1584.05525271619	4.0814436988762	0.320781571092675	12.7234357166268	4.3816206223671e-37	1.33591505006639e-34
MAGEA12	658.995770330027	4.0771270268571	0.523096799210469	7.79421138307645	6.4811971385991e-15	1.40052712918587e-13
SERPINA7	12.4437653836979	4.06957347946171	0.781848934371008	5.20506366455006	1.93930108452265e-07	1.27498591854078e-06
POU4F1	27.8287429537598	4.0695101608544	0.417592957720138	9.74515993533996	1.9347397160646e-22	1.18718792703046e-20
CAMKV	68.6227323198882	4.06366927324301	0.361108707708756	11.2533128847186	2.23053595164897e-29	3.08684028542741e-27
PEG10	3594.61002464448	4.0595221550328	0.317025845746223	12.8050195575613	1.53687091997712e-37	5.08287495957857e-35
SP9	13.4693315848286	4.05939034977642	0.623578561903785	6.50982987193001	7.52359648935672e-11	8.94624852509553e-10
NKX2-2	15.4613793239356	4.05008801796936	0.439010439424701	9.22549364264953	2.82257739827674e-20	1.34007184361494e-18
ASB4	93.5821419223279	4.03818239095399	0.393886252878955	10.2521536647662	1.15735577060108e-24	8.78734752985949e-23
PGC	93687.4636171824	4.03013011440378	0.436062709495403	9.24208841216279	2.41732245318863e-20	1.15894872307297e-18
CGA	54.3089952051142	4.02910247629083	0.423091710929262	9.52300026734505	1.68249928383715e-21	9.46127046844791e-20
GABRG2	31.2042537623361	4.0236670062552	0.455241727184033	8.8385285574418	9.69874501492559e-19	3.71081591129888e-17
MLN	14.7157856478437	4.01286014414607	0.532140152583614	7.54098356356512	4.6643991078361e-14	8.9937173706725e-13
MAP7D2	400.696277169908	4.00838145430582	0.329332039175626	12.1712465763716	4.42275921780563e-34	9.69677535022936e-32
ANKRD33	20.4430895857818	3.99373361561954	0.391128931673428	10.2107854781607	1.77422671707161e-24	1.33669829846403e-22
PLEKHG4B	232.057313012853	3.99019676567296	0.305491625133341	13.0615586071511	5.45983835144439e-39	2.0889769755242e-36
CRISP2	30.3366602647173	3.98832968254856	0.546278823207454	7.30090480010051	2.85838947626333e-13	4.99782740594322e-12
TKTL1	253.740029718395	3.9820120284439	0.430533358987715	9.24902088378599	2.26558439986849e-20	1.08887557622251e-18
CTAG1A	3.18614932089701	3.97933677836539	0.725897644515946	5.48195301145929	4.20655973099759e-08	3.12101140802114e-07
IRS4	28.03857143775	3.9661058149825	0.501322181802269	7.91129129918853	2.54732696817203e-15	5.95281330897496e-14
PCDHA13	14.8796695830917	3.96551245933299	0.396776932907673	9.99431199357482	1.61404130989195e-23	1.09055271448601e-21
RBP4	1932.48389448778	3.92737235272849	0.339227698842733	11.5773929019553	5.36530179029482e-31	8.7244278195019e-29
SLC5A5	596.665358911377	3.91261543721014	0.368478735897141	10.6182936925357	2.44998401339386e-26	2.29839125256512e-24
VTN	786.968531512077	3.90996548816238	0.317607028109975	12.3107020377664	7.9330115250582e-35	1.8211394575113e-32
CRH	3.14566398612214	3.89994956548832	0.588752402756849	6.62409112425988	3.49391190837213e-11	4.41558957694725e-10
KRT40	27.1498035189519	3.89540848921823	0.450213134731917	8.65236526592628	5.044289296459e-18	1.75766459003222e-16
SOAT2	117.693601373907	3.89147494334457	0.400382945658457	9.71938237015758	2.49288965753493e-22	1.50599863428728e-20
KRTAP3-1	12.1404262470968	3.88488242273828	0.583798807558292	6.65448845122962	2.84287075352394e-11	3.64234648808356e-10
SLC34A2	1251.41845951856	3.87653371079923	0.341168073893233	11.3625336232732	6.42536792074692e-30	9.49834880587384e-28
NTS	270.769223154326	3.87645317665152	0.410129712040466	9.45177358003519	3.33137391378511e-21	1.77609560600243e-19
CNTFR	381.023294802804	3.87189065625857	0.338024363026501	11.4544721616856	2.23319507240427e-30	3.45843932125591e-28
AMER3	45.4989765672908	3.86965151975316	0.36632324672943	10.5634888156888	4.39998139844451e-26	3.95653626856441e-24
NPFFR2	41.5677787799315	3.86769469929108	0.383313774475512	10.0901531769456	6.10741401477147e-24	4.32683936204305e-22
VSTM2L	509.529077673325	3.86587673363373	0.273668188437389	14.1261458107623	2.62101766560192e-45	2.69178514257317e-42
CCKBR	109.805577182863	3.86175528099842	0.371896714945081	10.3839456650449	2.93393015622109e-25	2.3953882484662e-23
FOXE1	37.191223870355	3.85168931574767	0.431276964075293	8.93089507807618	4.22575732635215e-19	1.68624136419447e-17
GABRA3	304.487501986291	3.84812772698738	0.433999596725341	8.86666198775913	7.53712644887419e-19	2.92972008758729e-17
C6orf58	330.387737843857	3.84809896638554	0.389812615344369	9.87166349910469	5.52407830273623e-23	3.58110763858113e-21
NKX6-2	74.647926922793	3.84497106694545	0.424855869709682	9.0500598934242	1.42889943196133e-19	6.14143493741441e-18
SMOC1	1018.62934670729	3.84425667391971	0.306860601156595	12.5276971348887	5.26698973617482e-36	1.35229961476289e-33
SOHLH1	14.5054475022377	3.84337046536873	0.527705543284167	7.28317243258348	3.26060028902854e-13	5.63045074688618e-12
ASCL1	60.7191636625471	3.84292428665823	0.361889187681756	10.6190635627326	2.42986384785445e-26	2.2905281769654e-24
AHSG	44.1512780545808	3.83398647596182	0.44353414176546	8.64417440493055	5.41957215852946e-18	1.88171016956202e-16
CLDN19	56.7273999418255	3.79381659176081	0.348660594424632	10.8811166286843	1.41814975638768e-27	1.52885945836424e-25
NHLH2	39.6018615426424	3.79356613424329	0.41905783282871	9.05260762848911	1.39594154381394e-19	6.01302590385019e-18
NEUROD1	47.8955410748506	3.78132685127246	0.384775258032357	9.8273648638668	8.58353406355275e-23	5.4557166183096e-21
SMTNL2	191.277624504716	3.76664494408857	0.295078854083262	12.7648758695048	2.57560912117872e-37	8.10610657767104e-35
CCDC144NL	42.9195658554129	3.75717184539284	0.448279371577739	8.38131773088132	5.23384034489471e-17	1.56637924309709e-15
CARD18	16.1279766042497	3.75515837900164	0.482959101782425	7.77531340675169	7.52608396568659e-15	1.61558279892676e-13
SPRR2E	74.2439909990345	3.75268563983496	0.751440130850005	4.99399151811342	5.91439962783798e-07	3.54991325555222e-06
PAGE2B	14.4044176534698	3.75056603082662	0.612532984622758	6.12304337069537	9.18046923150936e-10	9.18658954433037e-09
HS6ST3	120.097487555585	3.74346178714187	0.349018849630664	10.7256722412077	7.71242101270628e-27	7.7975373689605e-25
GLP1R	52.3680985163275	3.73443141793253	0.337923853736104	11.0511033081697	2.16537125503281e-28	2.60820304317625e-26
RGN	384.563363034768	3.73143290899416	0.246973509591518	15.1086362062303	1.42049312340906e-51	2.51982566518917e-48
NKX1-2	18.8530838841241	3.73108358042788	0.483836504360809	7.7114553093859	1.24391018288136e-14	2.57942820388565e-13
SSX1	23.9797876720074	3.7303979438168	0.578457852622677	6.44886732352841	1.12689157676447e-10	1.30809252453332e-09
GAST	119.454717714081	3.70802956156395	0.480069213851998	7.72394782787949	1.12781017885488e-14	2.35368556363587e-13
BPIFA2	39.9923271533688	3.70671090358287	0.404346603228613	9.16716221673597	4.85634672517818e-20	2.25623556305719e-18
VWDE	52.3125790339145	3.7041262189471	0.340649732168979	10.8737094709051	1.53817040673884e-27	1.6401267293276e-25
OR8G5	6.37218045225401	3.70243010045816	0.587645523009321	6.30044806858748	2.9678643751249e-10	3.21911826302458e-09
SNAP25	463.583583878136	3.67225202581794	0.335408000606825	10.9486118970747	6.74736682094954e-28	7.48075958961297e-26
LMX1A	12.6732728227756	3.66889738988748	0.478171633260895	7.67276252852434	1.6833096108627e-14	3.44663383386819e-13
LYPD2	414.304925336805	3.66787272196935	0.429584163981051	8.53819351248509	1.3633646105289e-17	4.4711485118068e-16
OLIG3	3.05932917205094	3.66617795624845	0.595822207684079	6.15314083457654	7.59632912450985e-10	7.72016511492504e-09
RHOXF2	7.54927225754923	3.6644191714043	0.602167904855825	6.08537775237565	1.16216970895937e-09	1.13785336331782e-08
HS3ST4	29.5670919519945	3.6603983968219	0.429399696475608	8.52445501677207	1.53530960732945e-17	5.00978200130762e-16
BMP3	406.767375999915	3.65606508160447	0.385633520834898	9.48067241065838	2.5264971332101e-21	1.37708208269075e-19
ZNF716	40.0884954201371	3.65352747083092	0.450495922475326	8.11001229657307	5.06146394991509e-16	1.32747776955233e-14
HTR1E	3.7792806023792	3.65337593905054	0.495560901902611	7.37220374937593	1.67830248224515e-13	3.04618229336649e-12
PATE2	4.11740200189465	3.65265966030582	0.427354993201805	8.54713228676602	1.26184534272839e-17	4.15217338493408e-16
AC087651.1	93.8920061790979	3.64491969979387	0.354412348853195	10.284403778785	8.28532607101869e-25	6.44109831170469e-23
OR8D1	3.88173320681303	3.64489680004434	0.597978341052173	6.09536591848956	1.09187398537709e-09	1.07809054087111e-08
MAGEA6	883.077904270996	3.6332975452128	0.571705758065325	6.35518795106774	2.08171931356026e-10	2.3105701240277e-09
NPTX1	567.099843744539	3.62961634809116	0.361491180982955	10.0406774467405	1.00978252542278e-23	6.98719376545205e-22
PON3	395.620334868248	3.62376170460875	0.293121018942344	12.3626811809136	4.16044615437252e-35	9.90033973295987e-33
IL36A	14.2508667099714	3.618244768645	0.700619634880875	5.16434965351806	2.41276314488271e-07	1.56049874862766e-06
INSM1	280.134179410749	3.6098145193084	0.324459238115071	11.1256333469789	9.41349267573605e-29	1.20055870968391e-26
FSTL5	24.6265695228809	3.60977680518281	0.422148658139411	8.55096122084727	1.22067634379684e-17	4.03029737673566e-16
GLDC	479.807258276462	3.60674249695926	0.300313454390785	12.0099264426094	3.15125221851728e-33	6.61182643685137e-31
CPN1	35.2788635605998	3.60418969702451	0.466258035098495	7.73003235485935	1.07519253186622e-14	2.25109784059072e-13
F2	71.3328034676971	3.59135910022968	0.339017219207606	10.5934415621244	3.19620198540716e-26	2.92805114278168e-24
AP004243.1	82.8080101031727	3.58387907988637	0.35339570357955	10.1412638681942	3.62380370873084e-24	2.6286721847013e-22
PNMA6E	2.97664620875006	3.57831434241058	0.663201976034382	5.39551218439837	6.83283553534915e-08	4.89820425427142e-07
RGS7	68.3127559150085	3.57290242915074	0.314637201705332	11.355626129986	6.95399061639739e-30	1.02024976614859e-27
RIPPLY3	126.29357993313	3.57100986871157	0.301088483986186	11.860333618324	1.90215697717602e-32	3.78742745873833e-30
PWWP3B	28.8767785934963	3.56886122744399	0.368102728918401	9.69528598152587	3.15751851467759e-22	1.88417916748941e-20
RNF182	130.875859974788	3.56508525483191	0.362866694867353	9.82477947207343	8.80665687275255e-23	5.57936024539027e-21
SLC13A5	153.344102450684	3.56489090483954	0.33423821588293	10.6657190453894	1.47255588785938e-26	1.41546714481773e-24
PCP4	169.342819571137	3.55499754473408	0.404553200785226	8.7874661177663	1.52970995589913e-18	5.67475862537257e-17
ZNF280A	23.2709816851294	3.53963617842859	0.392184804850268	9.02542917179056	1.78992376644773e-19	7.57630855850207e-18
FOXR2	1.74153407566147	3.53874333945187	1.19470783629085	2.96201567609904	0.00305632222884907	0.00793375224844112
GREB1L	277.442833359507	3.53601162181033	0.233405810226475	15.1496298158958	7.61945613101699e-52	1.65198274982816e-48
PRKAA2	696.423688813297	3.53128718917379	0.276191878068767	12.785630098415	1.97257597906549e-37	6.30997952123032e-35
CLCNKB	32.8887438387632	3.53012172612108	0.272019466713125	12.9774599177639	1.6423746534902e-38	6.16301088722196e-36
CNTNAP4	43.1804203705667	3.52064743897597	0.454998414402404	7.73771364368377	1.01220504434937e-14	2.13065340133649e-13
VSTM2B	15.1816746363585	3.51801145435317	0.516779760627835	6.8075643095603	9.92649427142476e-12	1.37470321304692e-10
RPTN	10.7089188533823	3.51725096807083	0.684186124380989	5.14078091141212	2.73598934873525e-07	1.74696859168426e-06
CFHR4	11.5403147402787	3.50342960779243	0.471292392788404	7.43366466635365	1.05629551206236e-13	1.94660439355044e-12
PON1	49.230506945187	3.5022544961647	0.330535915994721	10.5956851485411	3.12047506502579e-26	2.87216178980417e-24
CTXND1	61.8043566310953	3.49869834671219	0.295288625363042	11.8484020250043	2.19333378697425e-32	4.23747744408203e-30
APOA5	21.7434957295252	3.49801118322763	0.400101455393106	8.74281044489273	2.27382004926436e-18	8.23173480914571e-17
GUCA2A	94.8303210931685	3.49692122085943	0.434871385136937	8.04127689330096	8.89071023113153e-16	2.25597436593068e-14
FGA	544.264999268361	3.49658396811311	0.459362300485462	7.61182178950659	2.7025904215255e-14	5.38993546587141e-13
SLCO6A1	6.27348698362026	3.49453398916317	0.559839962857351	6.24202311554809	4.31947096946353e-10	4.55845522050524e-09
SLC30A2	98.4867405539831	3.49172902719527	0.295169813814535	11.8295600152028	2.74577246492889e-32	5.10269124839594e-30
CHIA	22.0701416115206	3.49023172481924	0.608077352285038	5.73978246633199	9.47982417442217e-09	7.78862354170525e-08
CSAG1	615.475264138152	3.48670701233308	0.433509933292244	8.04296913303385	8.76874214873362e-16	2.2279227284927e-14
THPO	119.369704675037	3.4864255918928	0.339798591292065	10.2602708817475	1.06407824783987e-24	8.14249366670562e-23
LY6G6D	4.84026659762724	3.46753770266644	0.631230493047484	5.49329878841198	3.94494520828797e-08	2.93695978059226e-07
DDX53	18.8505275432649	3.46465789207717	0.549662536205895	6.30324547128926	2.91476701433194e-10	3.16504444911848e-09
C9orf135	4.53527898585596	3.45151554223267	0.453597723441181	7.60919943788086	2.75798888399915e-14	5.48589572818302e-13
RBP2	459.622459629504	3.44520972164738	0.396168455579775	8.69632519481005	3.42805103346529e-18	1.22064890175197e-16
RHCG	293.400919183652	3.44270352628363	0.386601739963377	8.90503888215756	5.33673383668549e-19	2.11657901128545e-17
SCG3	129.284009894989	3.43954091866386	0.32047126351734	10.7327592524618	7.14308351617913e-27	7.29753867283788e-25
LRRTM1	40.0115483090773	3.43426195748191	0.350575167736513	9.79607876865669	1.1704130221811e-22	7.27333417255407e-21
ZIC4	25.0383408952325	3.43347381912301	0.502358320838513	6.83471075664084	8.2170650143708e-12	1.15103797290321e-10
IGFBPL1	135.362197722239	3.43290062792412	0.273186993962685	12.5661202904594	3.24249316288752e-36	8.66722864211289e-34
GPR27	222.462349339702	3.43127031568379	0.260619510359281	13.1658228923597	1.38025552399138e-39	5.80124041245904e-37
RUNDC3A	156.703931744311	3.4298927781226	0.259349535041783	13.2249814042274	6.29528025137235e-40	2.85673961732625e-37
FAM178B	198.963427775507	3.42429568134946	0.337790280593513	10.1373422448177	3.77223001393998e-24	2.7262046022967e-22
IRX4	23.3111157474316	3.42199865129928	0.457041711453467	7.48727865650766	7.03163090393702e-14	1.32312645929145e-12
NCCRP1	220.058973578061	3.41996143430779	0.296639401639997	11.5290194606658	9.42105876573312e-31	1.51928198095661e-28
CLPSL2	11.423703702608	3.41309788406101	0.377904418425456	9.03164323476747	1.69112976268188e-19	7.20502512209858e-18
MUCL3	18089.2287417669	3.4128518801733	0.427580662462224	7.98177321799445	1.44245871239712e-15	3.54046501320819e-14
NPY	54.0237459598872	3.40785446163247	0.399021578337557	8.54052674502119	1.33611360287659e-17	4.38915567894461e-16
GFRA3	248.564782844412	3.40659964297803	0.265595847343252	12.8262534111665	1.16880966107749e-37	3.93223843389744e-35
CSMD1	127.992575249247	3.39065358718603	0.389098119007941	8.71413512825752	2.92986741319143e-18	1.05092836091184e-16
DUSP9	161.341481650384	3.38856652851095	0.383649613085835	8.83245131216337	1.0240630298861e-18	3.90284021526707e-17
STRA8	13.9830312242492	3.38478497375914	0.514103339937311	6.58386108553948	4.58385431895714e-11	5.6718293802036e-10
LY6G6F-LY6G6D	6.32542139336914	3.3846464361975	0.666580864164869	5.07762316345216	3.82185758094463e-07	2.37805825819428e-06
PNMA3	113.368002539429	3.38224644266699	0.332531703306903	10.1711999458452	2.66603801089077e-24	1.97803801165443e-22
TP53TG3D	7.08291389982706	3.3822094313392	0.423316267179843	7.98979319616434	1.3516529948871e-15	3.32595269725499e-14
PCP4L1	155.791939017937	3.380616436998	0.323632781013592	10.44584058021	1.53093070155479e-25	1.28763149911373e-23
RPRM	57.1754674462889	3.37983315074426	0.312949884791966	10.7999181817594	3.44510419152601e-27	3.57576160049186e-25
IVL	26.3801507502648	3.37608340094686	0.608477432431523	5.54841185720853	2.88276153040313e-08	2.19303414201779e-07
C10orf99	86.6840203123237	3.37595075091971	0.568895437424785	5.9342201199602	2.95245505854414e-09	2.67213615757754e-08
CTNND2	226.685670402735	3.37520102244085	0.308198164721415	10.9513988361733	6.5429287981365e-28	7.295552550745e-26
KCNA1	50.170667784224	3.34968100435585	0.428566362183822	7.81601474107081	5.45219928698559e-15	1.19403776304096e-13
ANO3	78.160811250781	3.34664049535617	0.331680579236399	10.0899501051911	6.12006182505962e-24	4.32683936204305e-22
CENPVL3	1.35468115312345	3.34135166136244	0.90513998842384	3.69153026503766	0.000222908865721924	0.000770935961863153
HORMAD1	140.080653258967	3.33458259360188	0.340257678099474	9.80016854352077	1.12397942679538e-22	7.00709602398029e-21
CLCNKA	31.2582876589448	3.33048626964478	0.265912714524676	12.5247349514599	5.46736891299565e-36	1.38551648830239e-33
CCDC169	58.2717909751097	3.32130977020493	0.326948480020883	10.1585111207515	3.03678316761571e-24	2.22769736652952e-22
PAK5	34.0496137063515	3.32116125204848	0.374597138297001	8.86595468173407	7.58513232544984e-19	2.94251862955274e-17
CT45A3	1.82967360831619	3.31394166560261	0.888667595690518	3.72911275450253	0.000192155160793961	0.000675833390874649
LTF	6585.72262115334	3.31023874143869	0.362069342549556	9.142554622629	6.09941461478071e-20	2.80702540986358e-18
SLURP1	24.6577363330991	3.30873395622253	0.551058032305032	6.00432942131767	1.92124277334828e-09	1.81457939188504e-08
ABCC8	89.5491199987361	3.30865293553842	0.309429289261463	10.6927593811026	1.10047279639464e-26	1.07907164201249e-24
GJB7	48.9246769018753	3.30774356285467	0.329515523725015	10.0382025267344	1.03543709496253e-23	7.13939365159144e-22
ESPNL	157.128611147797	3.30367710940792	0.248551630384253	13.2917136946579	2.58587192011312e-40	1.20138378040874e-37
FSTL4	145.56654716742	3.30074602217668	0.332184659506625	9.9364793879377	2.88855948508477e-23	1.91715854532174e-21
HMX1	5.50171916834988	3.2973612218784	0.488923980496656	6.74411841801848	1.53958937369218e-11	2.07329243953454e-10
LHX5	13.1276165986084	3.28669970151798	0.35052861318217	9.37640916580431	6.82577971179117e-21	3.50503788200477e-19
ERICH3	75.0977919779668	3.28482632667481	0.34528975904428	9.51324573241561	1.84804549208925e-21	1.03031176248965e-19
MYO3A	67.0409939906254	3.28357924249352	0.323691739966351	10.144155185532	3.51809150787036e-24	2.56151192511472e-22
SCTR	270.925523263692	3.27320741775415	0.308616057682905	10.6060826592416	2.79211217507189e-26	2.59440404153228e-24
VAX1	10.0504744162577	3.27291114318741	0.416471177034606	7.85867383786672	3.88221661643257e-15	8.75765235103455e-14
SMLR1	51.7784065830717	3.26677490032428	0.370372440983694	8.82024291993178	1.14211674816417e-18	4.31066230308075e-17
ANKRD18B	109.66092860756	3.25891631086707	0.358092258814851	9.10077286130911	8.96912809848527e-20	4.02332405944237e-18
KCNK16	7.29956839011114	3.25200653124531	0.558519341339309	5.8225495350745	5.79566139522674e-09	4.96229665665026e-08
SERPINA9	38.7093569962752	3.25036666908455	0.453776406903588	7.16292566037956	7.89731811609503e-13	1.28416973666135e-11
CHST13	511.964822288148	3.2360500524955	0.274984133318432	11.7681337226397	5.69709137436202e-32	1.03894714007408e-29
CPA2	115.513091668698	3.23600532177802	0.39201735225922	8.25475021227687	1.52220260408456e-16	4.30474484253652e-15
TAC1	65.3953656640452	3.23270720439318	0.444443226859012	7.27361113643131	3.50002586945726e-13	6.01197225270418e-12
KCNG1	211.317444763881	3.22820638437229	0.239812560258469	13.4613732528978	2.63964338477214e-41	1.35545687808049e-38
MAPK4	257.962059638932	3.22599795483597	0.328100340065688	9.83235175614294	8.16884848082716e-23	5.2091091636072e-21
HOXC13	246.156158898478	3.22102660147676	0.403726465449879	7.97823991520477	1.48434666731346e-15	3.63687554283953e-14
SPAG17	92.9108222805194	3.21964096262689	0.276589580055036	11.640499840906	2.5650791010378e-31	4.3905603946097e-29
COX6A2	5.87119331401585	3.21041306675167	0.44911465049427	7.14831516455424	8.78494347184544e-13	1.41669918980265e-11
KIRREL2	89.7592281490505	3.20566486461204	0.289924888210683	11.0568805748148	2.03036494261513e-28	2.47615694532807e-26
GABBR2	98.3363546379515	3.20498586399075	0.30925719646348	10.363496470386	3.63428838826515e-25	2.94256719171029e-23
ESX1	4.11057651557957	3.20403695747187	0.637313446277419	5.02741151341905	4.97144760228643e-07	3.01735169715132e-06
KCNH6	54.7614207079726	3.20149991884468	0.307456893105324	10.4128415743405	2.1665631827963e-25	1.80667296520958e-23
F10	582.111388258673	3.19515422491926	0.249821678253064	12.7897396545493	1.87099622666721e-37	6.08479156182621e-35
ZFP42	16.3526128563494	3.19307104802121	0.510969674263081	6.24904218166422	4.12977384072438e-10	4.37958026924211e-09
CCDC169-SOHLH2	1.76071207744353	3.19122924533104	0.585392117323698	5.45143870389089	4.99639436332979e-08	3.6597088292663e-07
CLCA4	116.257540566609	3.19057525755216	0.424010089870905	7.52476257940835	5.28162086793498e-14	1.01375752472359e-12
KCNS1	89.8857455311578	3.18505755367575	0.29370625671954	10.8443639888719	2.12105950168122e-27	2.24936054653835e-25
SMYD1	374.652370088388	3.18171988574701	0.460733517253786	6.90577040001721	4.99317006815307e-12	7.22251501407494e-11
PAGE4	6.0330336682402	3.17552832355877	0.53963338303417	5.88460318319056	3.99010146805349e-09	3.51190121543201e-08
BHMT	46.420045850259	3.17300458257812	0.320034312452254	9.91457621610964	3.59779997581811e-23	2.36376669791713e-21
IGDCC3	52.9112587841824	3.17224465901205	0.335538225220899	9.45419752674566	3.25509119829329e-21	1.74496138879937e-19
MUC21	26.0935015559273	3.16884645389574	0.405183538703926	7.82076800067455	5.25020277173161e-15	1.15759555576044e-13
SPINK4	895.553893253982	3.1675608665826	0.400739021529247	7.90429854945239	2.69446541913224e-15	6.23690435629031e-14
PCDHAC2	142.884207265963	3.1600693393879	0.276380003451772	11.4337842822241	2.83479378350476e-30	4.35553788169515e-28
MAGEB6	3.0985595603159	3.15977938401173	0.558828331213211	5.65429346996756	1.56488637082889e-08	1.24078129841463e-07
CNMD	19.5626353201434	3.15726475592125	0.355335590448928	8.88530403591825	6.37461971623953e-19	2.51288797016125e-17
PIFO	230.017038209645	3.15545586249441	0.239035238236798	13.2007978646583	8.68106774694242e-40	3.84985624877472e-37
DPP10	53.6616075442596	3.15283755811685	0.4204936426965	7.49794345973615	6.48268499455613e-14	1.22693144809674e-12
KRT4	382.296261874526	3.15037717141251	0.495510323814987	6.35784366137403	2.04605549411275e-10	2.27754109957629e-09
SLC29A4	1106.89831171344	3.13142577291045	0.253141268013935	12.3702697607491	3.78547912543845e-35	9.1192659474914e-33
H2BFWT	3.96019736571959	3.12974053575616	0.663722985770615	4.7154318938079	2.41198565621643e-06	1.27720695006109e-05
RIPPLY2	8.46509273625704	3.1295771176401	0.467391259237658	6.69584006073331	2.14436157786081e-11	2.8005678322929e-10
DRD2	76.3481248266084	3.12158871421294	0.34591340924943	9.02419111472501	1.81027771162509e-19	7.64587640409966e-18
CTAG1B	1.20550485106484	3.11916508514704	0.939028510620469	3.32169369712325	0.000894728559490064	0.0026793797393078
GCG	13.0441649451281	3.10654214531978	0.545025640438412	5.69980917378661	1.19941611932735e-08	9.69118291363749e-08
NPY2R	3.15083207950431	3.10401700614667	0.504834266769073	6.14858620040258	7.81766373326553e-10	7.9203568238427e-09
PPP2R2C	414.584353724289	3.10335521299495	0.332893023043319	9.32237985832198	1.13759510954625e-20	5.67721058122147e-19
KRT14	355.51988821662	3.09373869025056	0.468712974539649	6.60049723029132	4.09781043612044e-11	5.11911491933535e-10
GABRQ	40.5727182394653	3.08863599002072	0.28870742150957	10.6981523851071	1.03827791138052e-26	1.02322812549333e-24
SCGB2A1	79.3723478507375	3.08446111497354	0.392570118916242	7.85709600997839	3.93141509756359e-15	8.85839524235084e-14
ATP6V0A4	72.7694247147275	3.08374616537736	0.370677856952545	8.31920792552803	8.85530852164483e-17	2.56751315279131e-15
C5orf49	29.5945278922755	3.08219715475723	0.291841126504881	10.5612159316609	4.50784317416431e-26	4.03493320447101e-24
MORN5	60.9064771732047	3.08157350552444	0.422796486206748	7.28855041623393	3.13307651730046e-13	5.43912118168007e-12
CWH43	14.263597402618	3.0777647363936	0.488034559543574	6.30644833692111	2.85511220222948e-10	3.10372169371052e-09
TPH1	205.437649196466	3.07501631460875	0.294086970401149	10.4561460523541	1.37328356761246e-25	1.16003819284943e-23
LRP2	148.542029235153	3.07337340026339	0.365642884618072	8.40539643886042	4.26418691764449e-17	1.2880352836532e-15
CACNA1B	93.7748147234273	3.07077318495224	0.337153276332772	9.10794407325103	8.39578226156138e-20	3.7748133472315e-18
HAND1	4.17430958392315	3.0655379066859	0.538695216206697	5.69067222885762	1.26540204627359e-08	1.01528742306483e-07
MAGEA1	276.212678605944	3.06511685080157	0.666028106252117	4.60208333856906	4.18285759961486e-06	2.09335984460848e-05
SCN2A	186.394728211278	3.06423386098489	0.316612548833771	9.67818196806117	3.73294851945736e-22	2.19400676084854e-20
SDK2	682.505879321624	3.06126763951447	0.222554446386719	13.7551403228094	4.74359447903714e-43	3.08539196898172e-40
CPLX2	113.366056950134	3.05726422141331	0.338490937846086	9.03204156917034	1.68498393182997e-19	7.19454955400397e-18
PRAME	1225.20687293152	3.05641224215506	0.380369283239768	8.03538134342051	9.32883010754043e-16	2.3518535127705e-14
C1QL2	7.24999563185264	3.05432747867526	0.467712426744998	6.53035349077973	6.56146444143524e-11	7.90820603123692e-10
PCDH8	38.089125830355	3.05176623531832	0.353837903163985	8.62475785671834	6.42284068095288e-18	2.20649454590552e-16
UGT2B10	5.12002133360843	3.05140271969644	0.602129916058514	5.06768163865804	4.02690173898375e-07	2.49055257156228e-06
ACTG2	70696.2522937127	3.04898748257399	0.375082453198233	8.1288459552721	4.33396653080825e-16	1.15657837614188e-14
SULT2A1	94.7286352177932	3.04704562827292	0.43600281049689	6.98859171297624	2.77659145946832e-12	4.16766378066196e-11
CDH9	9.50618750143329	3.04481688972131	0.667719268171253	4.56002550002854	5.11474094875556e-06	2.51648865691042e-05
NAT8L	215.539107145866	3.04295818608644	0.277785806709249	10.9543328441954	6.33433928284328e-28	7.10356105897246e-26
DEFA5	49.4888543488908	3.04278156713772	0.628045741011762	4.84484069939857	1.2671330490237e-06	7.11527113254663e-06
GALNT13	93.1846805461688	3.03878217143139	0.31917527528478	9.52073173186764	1.71963886315342e-21	9.64233136112432e-20
TMPRSS11D	29.5313029684937	3.03830369990421	0.437989431415382	6.9369338207221	4.00701418439509e-12	5.87886223910537e-11
ACTL8	137.82725296693	3.03305939258415	0.434018552194996	6.98831738239028	2.78202483208412e-12	4.17260957328651e-11
SNCAIP	865.877062492145	3.03085715550533	0.268747203137978	11.2777253869662	1.69060803502427e-29	2.37329745233299e-27
GAGE1	5.13805665944129	3.02915639433943	0.700377207441911	4.32503565529103	1.52507193106799e-05	6.79578182026253e-05
FTHL17	1.55388563985144	3.02855054021766	0.766267925669952	3.95233891275011	7.73910257865318e-05	0.000299332227189811
GNGT1	91.313275357032	3.02825533623191	0.388507742807698	7.79458168413087	6.46221994770913e-15	1.39797447715796e-13
FBN3	80.4435882023857	3.02538968513072	0.337346882073412	8.96818629695337	3.01436883762031e-19	1.23053094411057e-17
EPHX3	597.237451065286	3.02338268431329	0.281830884730935	10.7276485584599	7.54927620565651e-27	7.67234513546747e-25
IL1RAPL2	16.0147262083599	3.01939953161747	0.378766100760125	7.97167308678893	1.56540450143303e-15	3.80712146426478e-14
HSD3B1	8.9770444372723	3.00946803470457	0.546576662589281	5.50603097550471	3.67013980469273e-08	2.75020883290973e-07
NR1H4	146.301808121471	3.00632663827604	0.354880525308119	8.47137677015624	2.4250944886139e-17	7.64472839359014e-16
DMRTA1	100.089607620103	3.0022451859141	0.267997397523295	11.2025161947819	3.96314481044667e-29	5.3332996335342e-27
SIX2	830.815491476279	2.99688756060111	0.295805668003943	10.1312715906484	4.01395123019165e-24	2.8795672924533e-22
MT3	14.9012496612762	2.98336279630282	0.361779685346669	8.24635245465501	1.63302548720837e-16	4.60480149304869e-15
CCKAR	62.5354391831486	2.97924359542719	0.464277961987045	6.41693950468043	1.39041141141144e-10	1.58754229788598e-09
MYBPHL	59.7054431121778	2.97777043411304	0.379539925763328	7.84573698833968	4.30418182117802e-15	9.65373561800538e-14
C12orf56	101.510379075821	2.97140121299296	0.338620264273514	8.77502478880848	1.70866223870202e-18	6.3026703712273e-17
PRR9	8.67190009343046	2.97100762989204	0.771831193596852	3.84929717085764	0.000118457225368622	0.000437444329791429
ATP12A	22.0578472023314	2.97053127370483	0.382077219710722	7.77468825792303	7.56334326304444e-15	1.62179689111853e-13
MRGPRE	9.42241230842363	2.9683416132488	0.371592467789419	7.98816410598225	1.36963054447256e-15	3.36594468693868e-14
TMPRSS11A	18.1702707189071	2.9673283768104	0.501531802430457	5.91653084097663	3.28802842803081e-09	2.9430870970718e-08
ALB	703.782850971986	2.9664870417116	0.507678823675496	5.8432357296978	5.11964893048514e-09	4.42621664069812e-08
SCNN1G	45.9398371339623	2.96379843766308	0.34412052783569	8.61267549571534	7.13749151287127e-18	2.42637407475012e-16
PCDHAC1	55.5677097903815	2.96181859735255	0.302166974207071	9.80192691515937	1.10458059555938e-22	6.90823114139428e-21
KCNH5	32.2721038889808	2.96016735889673	0.391689343109031	7.55743655265273	4.1109043355253e-14	7.97376503967248e-13
TEX15	99.4610951503201	2.95916924831021	0.376532501324174	7.85900085093192	3.87209606698137e-15	8.74493177719993e-14
POU6F2	209.170663564874	2.95760581075962	0.360476166731559	8.20471943423128	2.31130003170711e-16	6.41541927719783e-15
KCNG3	44.1067026755055	2.95758338101707	0.28172057185341	10.4982868718441	8.79619506901309e-26	7.59469709653329e-24
LUZP4	1.6960875577144	2.95674280753848	0.775548912717419	3.81245174747064	0.000137595097026023	0.000499050767336207
DNER	133.304963553604	2.95640177347122	0.311041336903367	9.50485167953641	2.00333294469092e-21	1.10739478044629e-19
XKR7	74.5928326782768	2.95639445435477	0.384669794418763	7.68553834288416	1.52354966797185e-14	3.13266856387089e-13
SERPINA6	61.8063230137941	2.95587274375101	0.396558483735976	7.4538129052334	9.06805690126862e-14	1.68679689527602e-12
RFPL4B	4.66608066560201	2.95295468513034	0.549300463423749	5.37584597457791	7.62239330432766e-08	5.41099999128966e-07
DLGAP1	173.761837669551	2.94043399456503	0.303395926531347	9.69173854172109	3.26915697494707e-22	1.93893799550584e-20
MYEF2	703.709419943399	2.93998360642612	0.221144029400497	13.2944290397356	2.49369477605586e-40	1.18681624793117e-37
PAGE5	18.2669947359346	2.93901756124647	0.507940897248752	5.7861408230083	7.20218430230342e-09	6.04456870068158e-08
STMND1	17.6336534534958	2.93604407986331	0.378850336776097	7.74987850043415	9.19805143650228e-15	1.94454580368872e-13
CHRNB2	76.2895136011705	2.93434462721557	0.263835759749551	11.1218609259072	9.82019882549707e-29	1.24429571222029e-26
AIRE	35.045932763827	2.93286919806231	0.309669896704999	9.4709535194383	2.77300672258428e-21	1.5030466716052e-19
VWA5B2	146.927721127856	2.93196786217488	0.266896436337414	10.9854140520192	4.49174161513585e-28	5.18623397255301e-26
NMNAT2	458.620033151139	2.93164174965312	0.232326611302255	12.6186222629446	1.6671237689689e-36	4.58177269068876e-34
IGFALS	362.981218495736	2.92188316546864	0.334574944502186	8.73312007812214	2.47741835179023e-18	8.93564959306519e-17
TUBA3C	16.5405671045197	2.91034743959877	0.462825292131348	6.28822039131955	3.21125811564572e-10	3.46386288615782e-09
JPH3	118.312092813058	2.90997841450891	0.27144897313852	10.7201673333424	8.18551105054916e-27	8.23318954275081e-25
KCTD8	27.6060489091522	2.90893053838756	0.428240264604069	6.79275345833495	1.10013297867833e-11	1.51175315584156e-10
TTYH1	517.240894699137	2.90082161300307	0.296888958708937	9.77072918311847	1.50365904646275e-22	9.28509461190747e-21
FAM47C	2.59974883598116	2.89340667711766	0.6280970130528	4.60662384470602	4.09259356903608e-06	2.05398092367801e-05
MOGAT1	14.6351796585726	2.89189382346938	0.369254646345625	7.83170598417479	4.81294010046228e-15	1.06600340726811e-13
ASTN1	87.0527145595635	2.89103818262199	0.345508910646555	8.3674779246994	5.88645467271528e-17	1.75095106751057e-15
GH2	1.70952698207567	2.89031951294059	0.758110882969052	3.81252871825425	0.00013755224088462	0.000498988078896003
PLAAT1	41.406347762383	2.89026911056222	0.288621149175598	10.014058632979	1.32214562754552e-23	9.05229039659497e-22
LGI3	22.1948709242464	2.88727576324083	0.302572636071761	9.54242194775359	1.39534859183336e-21	7.86920146602439e-20
RND2	152.47608751566	2.88543000195743	0.232315764758873	12.4202935816788	2.02815861526206e-35	5.00955177969729e-33
PKP1	568.938065558435	2.88047241036296	0.373566766469308	7.71072983174381	1.25100242757964e-14	2.59138114324432e-13
QPRT	1979.32884296252	2.87816082229577	0.250526083351726	11.4884677227599	1.50762294113176e-30	2.39172735368326e-28
KCNB1	274.488790478149	2.87674717256308	0.334036322824556	8.61207891476524	7.17474257677242e-18	2.43056860938473e-16
OR8A1	5.93522141593615	2.87523980421817	0.601532010310311	4.77986167807582	1.75415839117747e-06	9.5318553848638e-06
DUOXA1	303.063920522064	2.87243612894581	0.281946677998568	10.1878700942183	2.24631632985953e-24	1.68586040555958e-22
KCNV1	21.2178636613369	2.87128542211034	0.481562086960094	5.96244077318378	2.4849773530152e-09	2.2850783736751e-08
SLC5A12	137.201817699038	2.87126780912638	0.303659318242999	9.4555563970169	3.2130854324576e-21	1.73195955921395e-19
SLC6A11	45.4637818727983	2.87029571887426	0.409421158702126	7.01061891371995	2.3726618412326e-12	3.59370869902965e-11
DPPA3	13.4346158284388	2.86965524459563	0.531346270418155	5.40072529790656	6.63719957970197e-08	4.76496230311716e-07
ETNK2	422.378091219342	2.86965123385826	0.195350360847161	14.6897667422454	7.49714267061467e-49	1.12532111485926e-45
MAGEA3	1192.76963438935	2.86887378883772	0.564476402735956	5.08236265490036	3.72768836085551e-07	2.32540178608714e-06
S100A7A	21.9160544812716	2.86819352309659	0.559537055030157	5.12601175795588	2.95944132374367e-07	1.87674938414723e-06
AMTN	9.06033342753728	2.86794123262563	0.479372348945471	5.98270058532696	2.1946798296178e-09	2.04121961464881e-08
GPR26	10.5922413877198	2.86663914231174	0.430060909621139	6.66565846413965	2.63481343839798e-11	3.39136639996436e-10
PHYHIPL	239.513863903583	2.86609986317472	0.315928325350228	9.07199397204241	1.16858568785419e-19	5.17066043698386e-18
NR2E1	13.7923086556979	2.86198785711729	0.388645210683781	7.36401164466151	1.78464117291482e-13	3.21548506067283e-12
CNN1	23207.2484711753	2.85506740413651	0.360846408736956	7.91214027632944	2.53001080208291e-15	5.91943654448967e-14
A2ML1	263.709301303624	2.85428973298494	0.409234865483292	6.97469833029529	3.06527837822292e-12	4.56237810787673e-11
SLC27A6	32.467277024631	2.85224114527142	0.314443567404226	9.07075685731798	1.18193128427291e-19	5.21787899321658e-18
GJB6	84.6136923549525	2.84847636474336	0.354482718196205	8.03558599199957	9.31327155733632e-16	2.3509685368474e-14
REG3G	18.426393445301	2.84764333512338	0.471063404839884	6.04513809789852	1.49282079853059e-09	1.43494641584864e-08
UGT3A1	14.2520572707132	2.8458084824694	0.541627597316598	5.25417924893132	1.48686020154001e-07	9.9701385266839e-07
FOXL2	35.3649756879789	2.84144981204938	0.35938510316649	7.90642068080668	2.64894949714613e-15	6.15412404746516e-14
AMBP	174.434110326785	2.84118905605446	0.276673785112277	10.2690938171156	9.71125422046499e-25	7.48994875904875e-23
SERTM1	8.43646167479445	2.8371013656182	0.520150569519228	5.45438481061458	4.9142678412122e-08	3.60225801598699e-07
KLF14	16.396070952125	2.83098382500818	0.358946611662011	7.88692171211765	3.09731575909427e-15	7.11034381261252e-14
PRSS56	15.4244642381177	2.83058526299716	0.474126848147953	5.97010119560634	2.37106475469527e-09	2.19065277265004e-08
FYB2	33.3624166342479	2.8300766897948	0.356940715255294	7.92870235543359	2.21447590735727e-15	5.23136421068553e-14
AC115220.1	3.35059772984513	2.83007580770718	0.66991789730984	4.22451142008863	2.39459709488185e-05	0.000102244580114725
UCHL1	857.166972167258	2.8286795333523	0.252351193736534	11.2092972157903	3.67096478383151e-29	4.98723327650355e-27
WASF3	746.420454277767	2.82808571863228	0.21482022471232	13.1648950764276	1.39731614506009e-39	5.80124041245904e-37
MLNR	25.6144696360805	2.8241595328666	0.335227461239632	8.42460675036346	3.61963864438971e-17	1.11053473062856e-15
ADRA1D	204.950316827482	2.82400033684434	0.279751195938647	10.0946854842532	5.83177161327532e-24	4.15311530984823e-22
TUBB4A	174.597537704419	2.81496512044176	0.277053660031833	10.1603607045593	2.97972010247882e-24	2.19408597583657e-22
EPHA8	22.0382897283254	2.81433902469312	0.362360508613414	7.76668251036045	8.05684564221216e-15	1.72005721024602e-13
CNR1	360.522061233441	2.80631198119539	0.305486423085352	9.18637218915393	4.06313432524773e-20	1.90129352730357e-18
DPPA2	11.779582092629	2.80312982566784	0.542528458113292	5.16678855044039	2.38150423517858e-07	1.54283838449667e-06
STATH	2.20087427778904	2.80250482297507	0.635949089002864	4.40680688350266	1.04905639737153e-05	4.82902511958261e-05
SCN5A	114.084429773021	2.79898332467975	0.253704698453137	11.0324457597571	2.66516867541594e-28	3.15184462808432e-26
KLK13	219.324994746125	2.79896316881889	0.360675899984157	7.76032767629285	8.47102325640929e-15	1.79864066161387e-13
C6orf15	48.9147645464627	2.79763753049587	0.513474049421574	5.44844969993595	5.08107562794572e-08	3.71754888369347e-07
LRFN2	15.790131513883	2.79542399359301	0.356892824687405	7.83267076339085	4.77613840097251e-15	1.05905441611564e-13
AP3B2	184.068494159385	2.7934797624977	0.308800184824587	9.04623733980123	1.47979605834139e-19	6.34621109591549e-18
SEMA3D	273.601870210584	2.79229024097565	0.249109908339629	11.2090693605359	3.68042634047308e-29	4.98723327650355e-27
SYN3	52.8112122696954	2.79030981184013	0.287833142438708	9.69419222608913	3.19153071564578e-22	1.89866886751208e-20
C1orf61	65.1899299396409	2.7876441168926	0.283780109097506	9.8232540883786	8.94098267089882e-23	5.6461292834061e-21
TFF2	11015.7370899165	2.78114556773542	0.419880977671452	6.62365221487029	3.5043071147839e-11	4.42484467607455e-10
GPR37	166.181299292447	2.7807952669187	0.277668149423589	10.014815428746	1.31206584410309e-23	9.01490873802236e-22
CLDN17	1.40672934465251	2.7799124102561	1.03232758871573	2.69285877917343	0.00708422686211064	0.0167030592992224
NIPAL4	170.098680040398	2.77914055831309	0.294097077435472	9.44973878199405	3.39677319129191e-21	1.80602820931005e-19
PNCK	391.938261542698	2.77636122077937	0.328707529037955	8.44629640490767	3.00689677674863e-17	9.34292624278598e-16
HP	86.7664606429992	2.77609536639265	0.338491100866265	8.20138360886912	2.3763589875548e-16	6.56797350200522e-15
CRYGD	1.91931533057378	2.76806956462295	0.681076924459717	4.06425392670409	4.8186344890651e-05	0.000193389582034404
GBX1	4.96241758875704	2.76738825330507	0.45876586299182	6.03224537078168	1.61697005658436e-09	1.54590576747333e-08
XPNPEP2	898.018836729494	2.76525866814563	0.328843966182734	8.40902966913194	4.13416539175021e-17	1.25458739174529e-15
SSTR4	2.41073659857281	2.75862492485621	0.543354807279497	5.07702313092299	3.83394213471966e-07	2.3848171142743e-06
TDRD9	173.901317513874	2.75835148285845	0.325941969658574	8.46270729034322	2.61240823831019e-17	8.18233097177314e-16
CARTPT	84.5779856291166	2.75604400407271	0.488653003373754	5.6400840372298	1.69967190315441e-08	1.34002819580816e-07
FGB	482.798360600168	2.75532777690784	0.51298462950328	5.37117024261684	7.82273127750962e-08	5.54669169396967e-07
LHFPL4	52.6360166028377	2.75188966084606	0.325847861585919	8.44532060898749	3.0321212715408e-17	9.40632470136337e-16
CSAG2	40.8176232798969	2.7489103076493	0.44704150854368	6.14911648049055	7.7915744752074e-10	7.89802559660893e-09
BPIFA1	13.5382070252936	2.74869993340471	0.535708155809022	5.13096525337317	2.8826012373906e-07	1.83159224829706e-06
CFC1	4.66433737206306	2.74866749126736	0.537047972102864	5.11810421796154	3.08622062169078e-07	1.9527050256502e-06
GPR50	5.35028967048538	2.74777208236279	0.544382307328884	5.0475043831701	4.47618505162681e-07	2.73890871471916e-06
LMO1	46.7618242646838	2.74753019024143	0.414952071897561	6.62131936750447	3.56006868510199e-11	4.48467529066464e-10
PCDHB5	259.478535030847	2.74655944639044	0.256683106107777	10.7001956148887	1.01563582407378e-26	1.00599501701278e-24
FMR1NB	2.86493703759979	2.74458287512463	0.563349808963058	4.87189811988489	1.10531165368591e-06	6.27887810724107e-06
PPP4R3C	2.83006602664368	2.74363537619018	0.697121061041961	3.93566559600046	8.29664324902099e-05	0.000318247296477583
WDR17	126.433401681134	2.74254878071401	0.263892397026496	10.3926782719649	2.67727667995114e-25	2.19502940570952e-23
FOXI3	7.23040157694705	2.74008940129911	0.439663755404541	6.23223854051356	4.59816581841637e-10	4.83948271924264e-09
TBC1D3D	2.24651011288485	2.73763824002128	0.630880628159835	4.33939182441926	1.42877576559663e-05	6.4076537609945e-05
CTCFL	51.3799091836462	2.73446616414707	0.395134646776172	6.92034015861949	4.50560439993079e-12	6.55125623366986e-11
TAAR1	14.2587010495708	2.73150612100614	0.486559074885311	5.61392493121209	1.97788048037777e-08	1.54254123955282e-07
NEURL1	455.069592812747	2.72979943495615	0.251824914286937	10.8400689530097	2.2230343959107e-27	2.34476054958949e-25
MC5R	10.5549014761654	2.72870009465375	0.351538855138964	7.76215788031478	8.34963719871608e-15	1.7767335949678e-13
CCK	108.259432696897	2.72705968749833	0.343810585581986	7.93186656217141	2.15876324510928e-15	5.10593299415969e-14
ZNF98	21.7415845259825	2.72660426251038	0.389302864924249	7.00381247654298	2.49089463631307e-12	3.76489752427397e-11
LCT	50.7398131362604	2.72551954377809	0.370827259557566	7.3498360045858	1.98450185580044e-13	3.54287142838372e-12
TMEM213	34.4144931971133	2.72463998826787	0.322310638838888	8.45345967506156	2.82795635741254e-17	8.81500198118067e-16
MAGEC3	2.23770268679901	2.72404696074917	0.586881285059809	4.64156385643064	3.45782125309351e-06	1.76583266452797e-05
CREB3L3	890.744670265962	2.72328961182453	0.333908324282713	8.15580030139885	3.46875192341713e-16	9.33596638367428e-15
GABRG3	33.9708126258652	2.72094293653052	0.417913747390867	6.51077633487293	7.47633955013181e-11	8.89547644156842e-10
NTSR1	385.65912648173	2.72049021801299	0.333972523195725	8.14585041901379	3.76625475631946e-16	1.00949078379205e-14
ADAMTS19	20.0048145672121	2.71977251714151	0.404727423035355	6.72001046221155	1.81711514140718e-11	2.41370781172759e-10
CGB2	2.52235745089897	2.71777669227831	0.667013737778733	4.07454380374377	4.61046350189018e-05	0.000185722490322839
PQLC2L	120.007528506525	2.71756536979591	0.263394657193206	10.3174658087408	5.87534277830036e-25	4.67941076052959e-23
SPANXB1	3.32069085134982	2.71722336448041	0.642850038936132	4.22683860916803	2.36997524175551e-05	0.000101304111483845
VIP	220.55699098901	2.71581053562542	0.382877523993671	7.09315738175927	1.31086234874057e-12	2.07116251101011e-11
DRD1	127.603446210262	2.71519811413324	0.328368173867843	8.26876150069893	1.3535773835777e-16	3.84459322936707e-15
WFDC2	3486.77333791347	2.71297627284505	0.325133366251797	8.34419519633064	7.17004790136609e-17	2.11024350979421e-15
XAGE1A	1.25771756435002	2.7113888749699	1.01751970832607	2.66470403745832	0.00770561055782287	0.0179662538911217
MLF1	622.018499148115	2.71033290255126	0.202411849434302	13.3901889149576	6.9005007237976e-41	3.45255052880673e-38
SLC10A4	27.0157272656599	2.70905609633105	0.262830116120226	10.3072514532233	6.53433896709524e-25	5.16212778400524e-23
PPP1R1A	295.322388939302	2.70800996488404	0.315558243139986	8.58164862986237	9.35229447415579e-18	3.12485140538017e-16
NPW	575.206605135564	2.70580621726279	0.294899118629873	9.17536217074569	4.50059012922762e-20	2.09594308333218e-18
PENK	128.425990191795	2.70505209002648	0.410508050856973	6.58952262782531	4.41242984024457e-11	5.47366446093842e-10
NEFL	77.1858504476251	2.70430449037139	0.362924851570993	7.45141722498546	9.23428227766456e-14	1.71194974286874e-12
FXYD2	73.6841772469027	2.70316765560358	0.288552427618165	9.36802950478249	7.38992368194239e-21	3.78476590041317e-19
SFTPD	28.1807607521697	2.70215045636196	0.243378654857156	11.102660000927	1.21765021035238e-28	1.51337634105771e-26
PYY	33.6925743433076	2.70010012490628	0.340704886537911	7.92504079511005	2.28071444769401e-15	5.36834511674948e-14
PNMT	59.0994128894499	2.69309545464365	0.322007424414153	8.36345764245455	6.09064002562009e-17	1.80343943581069e-15
SLC30A8	32.8590210538983	2.6911818052676	0.355377626315064	7.57273842242872	3.65437673616414e-14	7.12366166361348e-13
TCL1B	3.56714189226249	2.68972750020807	0.578413203996316	4.65018343569003	3.31639926658043e-06	1.70126037782584e-05
WNT7A	18.2828619860071	2.68837516976642	0.369678168428461	7.27220431002182	3.53668132068425e-13	6.06425857737361e-12
BCHE	199.947804933331	2.68547388954705	0.312916854371897	8.58206853362845	9.31820929114343e-18	3.11880305142507e-16
NPPB	3.55582389533336	2.68073002680414	0.501802663870322	5.34219967293139	9.18254261690876e-08	6.41758431532022e-07
PANX2	202.998332969319	2.68046746575321	0.268201170859799	9.99424222183734	1.61517826313974e-23	1.09055271448601e-21
CNTN3	50.3297823866404	2.67969279930594	0.29114258839626	9.20405638373574	3.44686297819345e-20	1.62460476554321e-18
XAGE1B	1.27286079330144	2.67904326526688	0.871049365622131	3.07565032591858	0.00210044017034028	0.00571152299942168
UBE2U	8.92761449671291	2.67686971881637	0.456528633727481	5.86353083038883	4.5312666604798e-09	3.952552809385e-08
NBPF6	7.43641384083575	2.6731384653473	0.43542130687624	6.13919994987082	8.29381201360816e-10	8.35504149827238e-09
LYNX1	1128.63577272821	2.67301320736079	0.240888852749524	11.0964587063736	1.30513248483441e-28	1.60170126896691e-26
CER1	2.92109638918358	2.67125467954185	0.585452203866311	4.56272034147443	5.0495054938972e-06	2.48815658339434e-05
SLC6A15	42.7159795214665	2.67047098729593	0.432361870415477	6.17647200186674	6.55498274489655e-10	6.75686097734635e-09
AFP	67.3075237621329	2.66862251157582	0.449609934187829	5.93541714418831	2.93099316226515e-09	2.6576426382565e-08
FAM131C	103.605519233439	2.66769833576765	0.303413775280674	8.79227824544186	1.46557261421312e-18	5.45757985136273e-17
BPIFB4	8.87164152413285	2.66695639213902	0.397553341950127	6.70842402948178	1.96737548801724e-11	2.59387823632976e-10
LBP	95.8866536590153	2.66390112843245	0.341984776335342	7.78953132644796	6.72582060160389e-15	1.45017610385742e-13
TMEM88B	7.30568436504484	2.66368662599804	0.314844951102293	8.4603123431781	2.66662331734897e-17	8.33875333196001e-16
TPTE	6.8352115878814	2.66149869636278	0.710405694977547	3.74644898707758	0.000179355455951501	0.000634820063845753
APCDD1	3069.48842749607	2.66111692961061	0.238930855180238	11.1376026658557	8.23050690292991e-29	1.05659132366363e-26
SFRP5	305.522978512769	2.65854037254333	0.318383877369758	8.35010991921493	6.8199467675775e-17	2.01327717512466e-15
KLRG2	93.2797930010574	2.65766789688019	0.348561018563742	7.62468479071813	2.44631400690633e-14	4.91100053670404e-13
SLC7A4	269.757294197891	2.65117796267888	0.299126042605746	8.86307972246064	7.78338810780857e-19	3.01343754261247e-17
KRT31	3.59168923023885	2.64754398464576	0.668110925719718	3.96273116143657	7.40972046565972e-05	0.000287733085465509
TAGLN3	26.759833650474	2.64649903090802	0.362909905191312	7.29244088698236	3.04389137247414e-13	5.28899842841389e-12
IRX6	16.7989419584895	2.6455472824054	0.403947750961949	6.54923136991201	5.78339707494321e-11	7.05762521096729e-10
SLC18A1	42.2049361679644	2.64372740155048	0.319059587689276	8.28599892796558	1.17121838544979e-16	3.35102409901491e-15
DES	73857.5781184185	2.64371355565192	0.4124709840815	6.40945341049626	1.46042267015761e-10	1.66358596396879e-09
PRSS1	982.605360673399	2.64057603111773	0.400995486789682	6.58505174773371	4.54726985607002e-11	5.63370645723774e-10
F11	27.7153123732435	2.6371121221075	0.384710163808369	6.85480231663724	7.14112001568786e-12	1.00901285203561e-10
CYP24A1	77.5771229136368	2.63699587944702	0.358564225542024	7.35431950987525	1.91902211534488e-13	3.43860927105821e-12
IZUMO2	20.9086712600556	2.63483071319868	0.320871452290105	8.21148374027518	2.18471800709043e-16	6.09877002465744e-15
CELF3	94.8397802263975	2.6323633762749	0.295505057494374	8.90801463296452	5.1954541878663e-19	2.06474333132047e-17
WFDC10A	4.36937430186223	2.62813740217837	0.403457339435228	6.5140403836929	7.31558155014202e-11	8.72015533218823e-10
HSD3B2	12.8215840827643	2.62264651936771	0.410651687077131	6.3865475338352	1.69672709572476e-10	1.91045792376672e-09
SYT3	59.227248279438	2.61757201258063	0.292595726394359	8.94603637871552	3.68475676997921e-19	1.49171491395445e-17
DBX1	3.80268815257543	2.61645277937843	0.548138190911937	4.77334515777023	1.81190867346609e-06	9.81832100676031e-06
ZAR1	7.56299743772049	2.61133623558654	0.391986775343	6.66179677439767	2.70499906867782e-11	3.47254255441516e-10
SPERT	24.410209803134	2.60997031487272	0.373944886285365	6.97955878150719	2.96108521356638e-12	4.41403023470747e-11
DPP6	183.323921184268	2.60960492514614	0.363014610789457	7.188704937994	6.54087533961939e-13	1.08162797035587e-11
SSX4B	1.66355923344931	2.60450782852697	0.670290383358915	3.88564104929484	0.000102060214672801	0.000383940807578633
ADH7	28.4432190737389	2.60106734211613	0.519277697395562	5.00901031406083	5.47106415261396e-07	3.30209943736332e-06
CALY	47.9087549250827	2.59796385162618	0.31188803793839	8.32979638718746	8.09815119142514e-17	2.37622893531246e-15
NPY1R	95.2661333321891	2.59329311638674	0.286850745880154	9.04056605615457	1.55862593118838e-19	6.6696201305436e-18
FOXD3	38.8691579611109	2.58981029693002	0.295619122115129	8.76063185087674	1.94158946841819e-18	7.09480061746143e-17
MAGEA2B	5.83143189979006	2.5897313386035	0.485280854164322	5.3365619442439	9.47255203014574e-08	6.60607247191686e-07
PPM1E	98.6137882102829	2.58742215117883	0.242534469622942	10.6682656498327	1.43275657886213e-26	1.38402866947211e-24
VWA5B1	73.9013975694082	2.58673592846453	0.373603168698949	6.92375264768948	4.39833630288428e-12	6.4048310655359e-11
CAPN14	66.1493790987791	2.58656040023695	0.332824023739028	7.77155558417595	7.75280441717537e-15	1.65877711175815e-13
HTR4	21.2773966999206	2.58651875171597	0.346036745218842	7.47469390882229	7.73837619495102e-14	1.44912605270709e-12
LGALS14	4.87927690701519	2.58646114174469	0.643841020842449	4.01723571194699	5.88848173165286e-05	0.000233224479158758
IGF2	15112.1345361785	2.58510874381152	0.313471232391861	8.24671764642173	1.62804480105848e-16	4.59740060825675e-15
NKD2	844.160947828467	2.58358256683897	0.28516905784647	9.05982783107529	1.30656622121611e-19	5.68006772046958e-18
SLCO1A2	62.7286997846398	2.5827149953735	0.346602709028937	7.45151416331796	9.2274983975605e-14	1.71194974286874e-12
USH1G	28.82834622908	2.57944777060448	0.376283736180112	6.85506048385201	7.1282353247805e-12	1.00792214414813e-10
ZNF334	314.419110891559	2.57903995887523	0.260363198450523	9.9055472287314	3.93808191661936e-23	2.57865075298636e-21
AGTR1	168.775746945154	2.57635676534585	0.340481831669259	7.5667965973835	3.82540161324667e-14	7.44217962904111e-13
VCX	12.7028109764342	2.57620203859436	0.451305407409135	5.70833408219919	1.14087317387274e-08	9.26805089166474e-08
HRH3	3.78985559178819	2.57548399691876	0.39357237062712	6.5438638205598	5.99493909474478e-11	7.29297048352587e-10
UTS2R	62.0764456584396	2.5739944284125	0.348036622622301	7.39575740339796	1.40604503151182e-13	2.56892852995226e-12
GLB1L3	56.0659552627835	2.573967569261	0.321009327379401	8.01835756697134	1.07168456122592e-15	2.66731898510222e-14
FAM181B	42.3530177866637	2.57339442945405	0.286200245787947	8.99158706998716	2.43685730785914e-19	1.01386773237219e-17
LRRIQ1	60.6076012993593	2.57140885342276	0.295023670267066	8.71594082974776	2.88353896659585e-18	1.03621539328149e-16
VCX3B	5.57733451481507	2.56921469661544	0.519120893060205	4.94916450283861	7.45327331951859e-07	4.3938284677875e-06
ALPI	482.855627339858	2.56591638762187	0.400138145063253	6.41257630465661	1.43080769035443e-10	1.63128473898877e-09
TMEM63C	152.514353030285	2.56546925876065	0.277731080665791	9.23724220065893	2.52932065866665e-20	1.20377156128201e-18
GHRL	209.293565569447	2.56434294172893	0.26223965657138	9.77862377969873	1.39088856801267e-22	8.61600273893056e-21
SSX2	1.57191480818692	2.56177314076996	0.694274777392018	3.68985483009052	0.000224382059178169	0.000775206643191149
PTF1A	5.92437845532145	2.55843297836541	0.477317726673893	5.36002087371321	8.32123366158819e-08	5.86393038781402e-07
STXBP5L	50.5925264946173	2.5554734876685	0.298443382089807	8.56267433298123	1.10279109177773e-17	3.65344016534107e-16
RHOXF2B	1.88984171526419	2.55496774858934	0.900949109836375	2.8358624484943	0.00457021247590779	0.0113070313227322
NRCAM	1071.47960632704	2.55358403295578	0.233531937283587	10.9346244571888	7.87312774507027e-28	8.67956732709357e-26
C1QL4	25.6525857363437	2.55177339766496	0.34709524940846	7.35179580248892	1.95561411021556e-13	3.49769918722605e-12
LINC02203	1.2342442998436	2.55142492581801	1.00031970136749	2.55060949247532	0.0107534740148723	0.0240716460309973
DLX5	75.1239529080196	2.55077317693581	0.253232837779841	10.0728373116975	7.28457137432842e-24	5.0765657581168e-22
RHBG	59.921274251648	2.55034131746731	0.318857248085331	7.99837962844365	1.26067180248405e-15	3.10992274107096e-14
ACP7	25.6511771205124	2.54900239692065	0.329493201821365	7.73613046591048	1.02488292420776e-14	2.15501514009331e-13
MYH11	145441.817508844	2.54233882969408	0.371397689616868	6.84532753102676	7.63010947111434e-12	1.07499152425887e-10
LPAR3	56.5651852120771	2.5404398864525	0.2802287810252	9.06559232480849	1.2392905886941e-19	5.45875333119368e-18
SLC51B	123.526226607354	2.53882624894334	0.246162654226156	10.3136125864602	6.11582266811733e-25	4.85114015134038e-23
C8B	9.52733453946094	2.53882255963065	0.419926054976573	6.04588005326864	1.48596620426964e-09	1.42976620039021e-08
OPRK1	23.0126923871236	2.53571361726742	0.379424920153885	6.68304447751877	2.34028506579391e-11	3.0302576303143e-10
RDH12	88.4780155259436	2.53384343464676	0.229476867626617	11.0418250904906	2.40105930934958e-28	2.87434787137045e-26
GPR156	41.9664202388365	2.53289397535359	0.248760137034754	10.182073404308	2.38426159702182e-24	1.7825324345857e-22
RBM20	78.6241621665079	2.53058641053309	0.272177113836181	9.29757235965184	1.43688863504913e-20	7.11624566896285e-19
ZNF727	29.5916267934024	2.5273142653752	0.28642959948387	8.82350940660212	1.10927370486831e-18	4.19481740370065e-17
CLPS	13.9645278039081	2.52642761977216	0.376322669884093	6.71346113841692	1.90061253468798e-11	2.51434931453332e-10
PPP1R3C	480.812472620465	2.52493882033858	0.229208758698697	11.0158915159856	3.20349372473896e-28	3.74310018268452e-26
CRABP2	1255.09268024302	2.52369102783294	0.274082769050299	9.20776974261305	3.32971032816802e-20	1.57318735190176e-18
PTPRT	113.796293586463	2.52234848526741	0.287173260371689	8.78336820775977	1.58650751514782e-18	5.87429243701698e-17
SALL4	611.16528724921	2.5206202357884	0.279383750688151	9.02207171884498	1.84565327453753e-19	7.77845191059412e-18
TRPM6	171.141854311308	2.52010724475907	0.275895941044044	9.13426719951912	6.58512314189177e-20	3.00926247933804e-18
FBXO2	1198.7961204165	2.51953816695246	0.256128264094794	9.83701730793745	7.79886854009325e-23	4.98948596140457e-21
RET	388.122347823006	2.5190676988677	0.278031752630907	9.06035974319743	1.30021021855683e-19	5.67583937241598e-18
MAGEA8	16.1559812646721	2.51390449613944	0.38813735021475	6.47684252687493	9.36618513526833e-11	1.10164177543394e-09
TNFRSF11B	909.753554455349	2.51289232383483	0.267689034716394	9.38735621538306	6.15251496470992e-21	3.19292618368045e-19
SRARP	6.44666327553493	2.51192772962406	0.412280870353859	6.09275838451609	1.10981506269262e-09	1.09152325193151e-08
RBFOX3	124.606826867508	2.51062881038552	0.331865296396913	7.56520442975992	3.87255097052003e-14	7.51891413808531e-13
SYT5	143.777969670836	2.51061142310281	0.284358274204825	8.82904297447803	1.05575155774662e-18	4.00795333585794e-17
OR56A3	3.08677170903497	2.5102981255379	0.663647568084881	3.78257714826258	0.000155212963896055	0.00055797173259096
SCT	51.1018930955649	2.50881791567946	0.280791564751364	8.93480513882592	4.07896439119535e-19	1.63771259599578e-17
MAGEA2	8.80540369710928	2.50773068195747	0.481437068228933	5.20884420300805	1.90020580766849e-07	1.25350628549815e-06
TENM1	193.847906369994	2.50752199223831	0.283598768883318	8.84179434950222	9.41934772114783e-19	3.6109967010365e-17
SPATA31E1	4.75659714832562	2.50692886620439	0.425240402435332	5.89532145075426	3.73952672845443e-09	3.30926916337103e-08
AGBL4	23.6852295971841	2.50555252622186	0.253874599213486	9.86925251279241	5.65846943410557e-23	3.6560832472749e-21
NSG2	32.1946020256822	2.50508469549191	0.325347012188038	7.69973167617127	1.36352245351887e-14	2.81549350640357e-13
PHACTR3	185.976274718161	2.50507152868076	0.314632451930765	7.96189812369387	1.69419945420053e-15	4.09651969638352e-14
CAMK2B	71.0192497700575	2.50223687985107	0.245859803720451	10.1774948242299	2.49912310651556e-24	1.86127439608543e-22
CLVS2	48.9805372731308	2.50094938431471	0.477000295114692	5.2430772264268	1.57920401787279e-07	1.05567002400657e-06
OTOG	26.6620145447297	2.50091816656742	0.306544904437691	8.15840723614363	3.39471285907951e-16	9.16196846738846e-15
NKX2-5	61.6202727045467	2.5000352657123	0.395622705813871	6.31924110768428	2.62850900126306e-10	2.87339474182891e-09
RPS6KA6	149.246738427049	2.49718563418217	0.28946113191735	8.62701537039243	6.29737151517646e-18	2.17487805974581e-16
SLC7A2	1928.74542302245	2.49484234201267	0.256148066032575	9.73984453857008	2.03865998839136e-22	1.24703361609657e-20
TUNAR	6.75489886328777	2.49180907466728	0.408011395850116	6.10720460264461	1.01391229197992e-09	1.00633115734507e-08
SLC5A7	28.7087729049006	2.49111735629196	0.383460043766221	6.49641963169098	8.22540240099721e-11	9.75697732830751e-10
TRIM50	30.0024629531655	2.4901129782342	0.328316693100406	7.58448482993421	3.33810722386498e-14	6.54448649402406e-13
PDE9A	521.309335084995	2.48683508949993	0.189148636831576	13.1475179052667	1.75852784091298e-39	7.0028885223949e-37
ST8SIA3	14.3249890658717	2.48383733476319	0.349187913824219	7.11318243395316	1.13397224514757e-12	1.8063020750665e-11
GREM2	552.498245573397	2.48341852407006	0.286400165178813	8.6711490634775	4.27781250488609e-18	1.50945669815266e-16
SEC14L6	59.6001203439754	2.48282864581619	0.234061217655534	10.6076037315595	2.74703905384923e-26	2.56473555300287e-24
CASQ1	48.2750144679269	2.48194562698396	0.311398480596533	7.97032028617929	1.5826365802134e-15	3.8362717502738e-14
GABRB2	145.785766313551	2.48043370210281	0.325610888528862	7.61778487602065	2.58065913057e-14	5.17006176743453e-13
SYT7	1855.74931923444	2.48029927843616	0.282093188154936	8.79248199738126	1.46291636689197e-18	5.45757985136273e-17
SPANXD	1.0959400605401	2.47986414764519	0.815267958506687	3.04177800902113	0.00235185271942162	0.00630987242046942
ONECUT1	76.1273390951792	2.47903865949722	0.424725456476579	5.83680262554246	5.32120684474018e-09	4.58827702878547e-08
KRTAP5-5	19.1084136949056	2.47579661522072	0.39948237736197	6.19751146864084	5.7362860153e-10	5.96017832888971e-09
SLC8A2	197.235887151415	2.4729979885037	0.322111028156887	7.67747072384993	1.62260312779737e-14	3.32932227473291e-13
GFRA1	1111.79458439222	2.47262375796557	0.291153134727995	8.4925197878277	2.02204366584888e-17	6.43656411936528e-16
CELF4	114.57282013549	2.46772487689122	0.286077908624936	8.62605885492033	6.35023503673946e-18	2.18911248609957e-16
C1GALT1C1L	37.862581611291	2.46620261590327	0.237025876574616	10.4047821762908	2.35794739926062e-25	1.95789904688394e-23
CNKSR2	153.005696657674	2.46576587605909	0.329132672992984	7.49170799008354	6.79830434724625e-14	1.28169384278083e-12
FAXC	317.69574219284	2.46518129816531	0.271213480303141	9.08944974051411	9.95415502050536e-20	4.44474661133e-18
ADGRV1	164.366395815864	2.46320851567581	0.275717239463856	8.93382118748042	4.11542286527583e-19	1.64895783100877e-17
PSAPL1	417.022503438758	2.46176680058817	0.395134297403008	6.23020278616145	4.65831796151394e-10	4.89750853356797e-09
NKAIN1	31.5474841007394	2.46157583790234	0.279979395170255	8.79198926908695	1.46934807399859e-18	5.46121694627324e-17
GPHA2	10.8908373425419	2.4611496552894	0.382282742073583	6.43803495271484	1.21030133705076e-10	1.39951641722464e-09
CILP2	403.189443989581	2.46086814581183	0.272590375930268	9.02771470714486	1.75294134406198e-19	7.45210118664085e-18
TRIM43	1.64631973101901	2.45387608652408	0.650325759296654	3.77330292002891	0.000161100487319434	0.000576481534763271
TMEFF1	10.6903396769392	2.4524757586858	0.310808059267922	7.89064403433542	3.00631020777858e-15	6.91770413730937e-14
LDB3	680.264956117233	2.45186597464934	0.317074440715786	7.73277710153591	1.05225446937409e-14	2.20781090977383e-13
NBEA	775.459584159373	2.45103349429687	0.231645687634289	10.5809588744274	3.65201408267092e-26	3.31450003698408e-24
SLIT1	137.063673092518	2.44927476010775	0.257956903636016	9.49489905323001	2.20424844028817e-21	1.2081881970602e-19
SLC35F3	31.3626848385043	2.44910506896001	0.284051270633235	8.62205285510682	6.5764335247377e-18	2.25133240996854e-16
NDNF	388.700032654073	2.4480526039343	0.242678786756211	10.0876250316578	6.26673516632935e-24	4.41454163540017e-22
IGSF1	141.561492711102	2.4461317091475	0.268934340745276	9.09564655212398	9.40253458605414e-20	4.2080655361852e-18
DUOXA2	1827.77238792691	2.44612430121789	0.391398124151692	6.24970880103109	4.11218653799816e-10	4.36330048482643e-09
PTCHD1	257.629940188213	2.44602149400353	0.335603752494346	7.28842116878516	3.13608301490359e-13	5.43950114398345e-12
TMEM207	3.35183295738945	2.4455596855962	0.647183998191653	3.77877032255051	0.000157604702861497	0.000565423895373487
TMEM35A	149.607883206971	2.44450472635512	0.31159399246842	7.84516000128875	4.32401823607977e-15	9.68709160053095e-14
ISM2	49.1418237557556	2.44116678723163	0.367042108625374	6.65091751018472	2.91271504371213e-11	3.72693827199704e-10
MAL	227.311335223891	2.44047548620058	0.306609008793984	7.95956875435575	1.72639919042338e-15	4.15891696330017e-14
VNN3	128.150855908476	2.42876295210882	0.309881852402084	7.83770631704305	4.58850640128092e-15	1.02443392915555e-13
ZG16	46.4299969770127	2.42422028236017	0.353141077268588	6.8647360457486	6.66143078423445e-12	9.46718855737559e-11
TSPYL5	1158.7998319876	2.42306997036115	0.20616910240048	11.7528278590183	6.82944469900243e-32	1.23391624455217e-29
MAGEE2	3.46289071854681	2.42202683057633	0.362914893608884	6.67381491702176	2.49237914053143e-11	3.22078107080727e-10
LRRC43	60.7332835249791	2.42151518012605	0.17650083389472	13.7195679288997	7.75260156134368e-43	4.7273910708281e-40
NRG3	42.6267198050372	2.41982315084909	0.3133455076594	7.72253978978177	1.14034304698974e-14	2.37519598984321e-13
SVOPL	39.1574774847021	2.41939346579371	0.298750383295733	8.09837777981613	5.56968807889833e-16	1.44601268920177e-14
SCGN	138.175757220319	2.41741146786766	0.425112871734886	5.68651675495547	1.29656670705928e-08	1.03901051970627e-07
DLL3	51.978319684859	2.41644870093636	0.303160104777305	7.97086642621209	1.57565743303428e-15	3.82410491179078e-14
SYT16	46.5956630193937	2.41257758507895	0.317140954943669	7.60727224746951	2.79941227123426e-14	5.55131419193029e-13
VAX2	54.3790228163135	2.41185966498905	0.262314629468507	9.1945297518323	3.76638349434211e-20	1.76666925781485e-18
SEMA3E	566.399851026604	2.41029751873826	0.311819726696309	7.72977881891906	1.07733601090022e-14	2.25316801507996e-13
CADM2	77.8435811236753	2.4090736379361	0.331048196124386	7.27710848794636	3.41050989489785e-13	5.86854317276382e-12
NGB	9.2472687011349	2.40679767454521	0.471108028085282	5.10880208160988	3.24207739946409e-07	2.04468830949395e-06
CACNG6	33.8571872257342	2.40552607091349	0.402057305141905	5.98304281541278	2.19007168291251e-09	2.03887732579541e-08
PRSS2	3375.77274196558	2.4049905690912	0.430710377646068	5.58377669522389	2.35350858293854e-08	1.81231306151854e-07
SPRR3	779.436976854594	2.40448691519446	0.564331585401681	4.26076969178146	2.0372408419799e-05	8.84178837845948e-05
MAB21L2	73.2235616355818	2.40287913882865	0.31619289240379	7.599409083997	2.97485991373291e-14	5.86940763363704e-13
CNTNAP5	18.4811590322918	2.40195029410823	0.377232769608113	6.36728960902173	1.92397689493145e-10	2.15390482792871e-09
KCNK3	466.445508742884	2.40146399498061	0.280483028973868	8.56188698391568	1.11035016406714e-17	3.67224792397322e-16
DSG1	35.5565074251144	2.40020780250798	0.346931694917426	6.91838721474919	4.56814263994135e-12	6.63724254156184e-11
SPANXC	1.15494358457556	2.39999799958296	0.827393679257876	2.90067238818602	0.00372362957575537	0.00944238907234757
TUB	303.927069394472	2.39940112254241	0.206157111121373	11.6387017139069	2.61972953118705e-31	4.40679158121146e-29
FZD9	51.5425487476136	2.39886110563615	0.262712549277325	9.13112492050717	6.77911653150308e-20	3.08347088296549e-18
GPR12	5.24886098214086	2.39626688766155	0.420302379534022	5.70129269864764	1.18902270143992e-08	9.61915421774342e-08
ALDH1A2	128.240978144584	2.39542016774831	0.264363473686336	9.06108599023193	1.29158135588539e-19	5.6508132281147e-18
ADAMTS20	25.8403595260591	2.39413948846043	0.444418698976301	5.38712591071265	7.15932816778026e-08	5.10785998310407e-07
TREML2	163.919693402103	2.39336003450344	0.280864266535815	8.52141165561284	1.5762022065281e-17	5.12607227599715e-16
RBM24	135.017684033458	2.38891213430291	0.260065901928726	9.18579527952736	4.08497501702767e-20	1.90694061022155e-18
GABRA1	5.63550020741738	2.38846385936706	0.500557997735976	4.77160263180307	1.82765810368408e-06	9.88993138579797e-06
KRT23	2105.56470797984	2.38835142141175	0.382495085898157	6.24413622413876	4.26148477882346e-10	4.5086285265874e-09
ATP1A2	762.815144154198	2.3880266433242	0.365099875369298	6.54074899617185	6.12114916876272e-11	7.42798406281511e-10
MEI4	15.9549073740302	2.38729223813156	0.364028257418314	6.55798606147286	5.45393054522555e-11	6.68903499239385e-10
HSPB6	12436.0177072966	2.38456088866954	0.359602456901011	6.63110288294259	3.33187888987862e-11	4.23550180965482e-10
CLGN	133.004387607876	2.3842748122432	0.256236687921992	9.30497046140817	1.34029585146135e-20	6.65475647571639e-19
EPHA7	526.033833907323	2.383872605704	0.326689650634348	7.29705578696825	2.94132862973738e-13	5.12905679643124e-12
MYT1	80.0866557202862	2.38285387208017	0.326673921505006	7.29428863223063	3.00241169392444e-13	5.22623188078034e-12
EREG	363.415030549865	2.38201464788352	0.309661254402507	7.6923238345709	1.44486348610163e-14	2.97401067555919e-13
PAPPA2	67.3127584550434	2.38177696289261	0.278091311069349	8.56472988578438	1.08329496400574e-17	3.60107915377239e-16
SLC22A8	6.76726561945114	2.38172850313487	0.403069479940956	5.90897753777775	3.44237632701577e-09	3.06577312957822e-08
DTNA	660.839218552723	2.38089012229088	0.244828273315313	9.72473517886777	2.36520030940316e-22	1.43776179555713e-20
NR0B1	1.74554569918088	2.38062895479134	0.442088448218003	5.3849607796524	7.24604467841031e-08	5.16406390832068e-07
SLC26A3	566.184100327753	2.37831204453453	0.397042706139213	5.99006607541264	2.09755800345453e-09	1.96117150557778e-08
NKAIN3	17.0843863023603	2.37763086368191	0.325289802603672	7.30926959483811	2.68598387822004e-13	4.72176607348718e-12
CACNA2D2	305.141976112644	2.37710567165885	0.189506344712092	12.5436732752683	4.30565122935252e-36	1.12021563251141e-33
MGAT5B	99.3010911684251	2.37695498099285	0.267424424981492	8.88832417292235	6.20374600012738e-19	2.45047967005032e-17
APOBEC2	103.396922169665	2.37646169466027	0.256380755022487	9.26926708852168	1.87429364004949e-20	9.12047177014606e-19
C20orf85	4.04814504754734	2.37291463120456	0.43959234001576	5.39798903483963	6.73919851901415e-08	4.83463164343835e-07
ENPP5	457.866356029392	2.37195779169887	0.223218953369083	10.626148702422	2.25222118034495e-26	2.14378497034493e-24
DSC3	163.603298058885	2.36816920093267	0.274715392229959	8.62044598851719	6.66938368872636e-18	2.27647071640598e-16
GRIN2A	380.708559428972	2.36782672359627	0.299828600496289	7.89726770453832	2.85083642492661e-15	6.57753894102199e-14
NRG2	91.4643787915014	2.3676029234279	0.225590084805742	10.4951550750409	9.09282845490407e-26	7.81622738504595e-24
SYNM	12051.6986245131	2.36740918648047	0.348272183993732	6.79758331352433	1.06388627777855e-11	1.46713779098387e-10
ZNF492	35.0686014921067	2.36735551674395	0.320907683092628	7.37706088532828	1.61822017685513e-13	2.94006799915961e-12
SALL2	454.438458963938	2.36372640310345	0.214179768807102	11.0361796367065	2.55674135096096e-28	3.04205451105495e-26
SLITRK3	34.6648803064198	2.36263339376614	0.373280747608737	6.3293738262724	2.46158083408097e-10	2.70150881976501e-09
MAGEB17	20.9765110469531	2.36194529340745	0.408305803077839	5.78474583413446	7.26220481023138e-09	6.08970358668006e-08
KANK4	198.494432143915	2.36099814299827	0.288291040351051	8.1896341284949	2.62021474847087e-16	7.21131881338677e-15
AS3MT	21.831302552294	2.36064203372547	0.227097492014686	10.3948397350545	2.6172656100161e-25	2.15488201891326e-23
HOXD12	6.34827160841682	2.35903153054963	0.445498728426624	5.29525985154001	1.18847287054668e-07	8.13993370409876e-07
NDP	30.1693691693752	2.35806578503725	0.255841879919561	9.21688734377127	3.05849606961597e-20	1.44855421860234e-18
PATE1	0.892230658653024	2.35673355397562	0.560394482726638	4.20549028696494	2.6051677775373e-05	0.000110534113596619
NEUROD4	1.37671781606372	2.35664515346226	0.748640877537321	3.147898043204	0.00164449041267931	0.00459792827376579
DEFB1	459.399707971807	2.35647579654067	0.301208066159597	7.82341531083723	5.14091464350101e-15	1.13606644890867e-13
NPTXR	1113.52090395139	2.35645644834149	0.225185682504378	10.4645038802397	1.25733451656434e-25	1.06671167050956e-23
CALN1	23.0913181073963	2.35587788644824	0.3635454490605	6.48028435656796	9.15499138142277e-11	1.07875209435811e-09
ERICH5	240.36510055353	2.35569990768262	0.266913524634718	8.82570454571939	1.08772841904204e-18	4.12132905645966e-17
KRT38	2.48318917440644	2.35554954277559	0.629143262040364	3.74405907986099	0.000181071047045788	0.000639963655316875
CSAG3	95.7057222181178	2.35443827317923	0.463930725618758	5.07497810160999	3.87540630174595e-07	2.40600710041262e-06
BCL2L10	89.3748892119666	2.35394192162626	0.287738364267365	8.1808413960364	2.81868706728836e-16	7.681709601117e-15
ETNPPL	16.6545185002503	2.34697190615462	0.38097302627665	6.16046739343253	7.25305489984923e-10	7.39054100578371e-09
SSX2B	0.929723103326055	2.34357940540467	0.733588355222948	3.19467912585993	0.00139986384451706	0.00398185760904685
CPA1	17.9966684407952	2.34297046886406	0.405929208356991	5.77186962807454	7.8396763849293e-09	6.51792097567641e-08
LRRN4	123.765204416464	2.34131482359463	0.252765234226861	9.26280400370751	1.99132682852808e-20	9.6658607972807e-19
CCNE1	2439.52650421907	2.34018629579105	0.274392106544094	8.52862104987333	1.48102471560587e-17	4.84886497913044e-16
HOMER2	1191.90785901494	2.33966462845777	0.247623525261406	9.44847476017424	3.43803719958277e-21	1.82300054009398e-19
PCDHB6	107.147928865709	2.33903736283631	0.256580795360858	9.11618252467675	7.78171400667852e-20	3.51492095861847e-18
FLNC	17302.6525463699	2.33148918966456	0.326918510071744	7.13171361619414	9.9126959337234e-13	1.58937087719593e-11
SCN3B	149.492915998024	2.33135129877676	0.227841405703089	10.2323424997424	1.42041316264002e-24	1.07428380010057e-22
GPAT2	408.579704181526	2.33121621304481	0.279901504117171	8.328701985356	8.17335264636854e-17	2.3911039008784e-15
IRX3	433.33393818001	2.32859785097617	0.30257099324615	7.69603796449117	1.40350126262953e-14	2.89192398497256e-13
ZNF676	34.423697259155	2.32586823441075	0.324985835619057	7.15682955837219	8.25642445252239e-13	1.33810307593081e-11
ALOX15	113.872933416148	2.32521655629429	0.326208637290673	7.12800426011518	1.01834626123697e-12	1.63010587329918e-11
HOXD1	49.5950262425406	2.32315624062867	0.232638768628515	9.98610959954983	1.75328324136664e-23	1.17971778926852e-21
MCOLN3	340.653811385954	2.32019151469864	0.251088375270444	9.24053736936086	2.45262356555552e-20	1.172991265556e-18
AC010605.1	291.591691113222	2.31711258608582	0.19398454375951	11.9448309704428	6.90906729340116e-33	1.40433989683476e-30
C3orf67	241.006548120912	2.3164353726757	0.228217026013647	10.1501426652417	3.30879371155271e-24	2.41814575631191e-22
IGSF11	74.3581692790528	2.31536596818983	0.255702396338524	9.05492479282251	1.36661930012595e-19	5.9235528524123e-18
PACSIN1	152.036777876024	2.3153124047157	0.220463001804943	10.5020451765607	8.45285889083676e-26	7.33069491275101e-24
KLHL14	79.5464416443664	2.31384142673683	0.303902977781908	7.61375042661585	2.66254692785029e-14	5.32318424212527e-13
MCHR2	4.44695952515543	2.31203228904718	0.485961010106933	4.75764977222849	1.95859929331869e-06	1.05516697985996e-05
ITIH6	25.1636044334601	2.31173084612036	0.320721729167804	7.20790216527812	5.68204287517071e-13	9.48449124236151e-12
PAX3	6.55743088409586	2.31108453224144	0.503077120934228	4.59389711054578	4.35043940548721e-06	2.17277000561229e-05
KLF15	335.422626033577	2.30814242865774	0.248909816546612	9.27300682906375	1.80970839413203e-20	8.82820997367457e-19
TBXT	7.50632981382038	2.30625973993181	0.432606419851497	5.33108071009093	9.76300133882121e-08	6.79890953334826e-07
STUM	328.273297840449	2.30467745713606	0.302973752944754	7.60685516397291	2.80845736426776e-14	5.56359680700069e-13
IGSF10	225.664766582615	2.30437768530073	0.262667102553803	8.77299693374706	1.73972776290732e-18	6.40515242219065e-17
VGLL2	2.09980049359064	2.30250558504331	0.495340785421731	4.6483262691219	3.34639300985743e-06	1.71476278364885e-05
FGF3	18.926016638063	2.30141226911721	0.526190316859188	4.37372599871139	1.22143670107678e-05	5.53247315415768e-05
DRC1	20.4934123227492	2.30133454802702	0.253929005799018	9.06290536122726	1.27021228430746e-19	5.58235412245304e-18
CDH10	15.8212162956644	2.30119493903601	0.409493076351155	5.61961867473103	1.91379384439952e-08	1.49674786716504e-07
SYT9	25.6403155743569	2.3006912498478	0.315725085218244	7.28700808888039	3.16913886599074e-13	5.49195441315073e-12
CACNA1I	107.019069507903	2.29878102099866	0.251740233514385	9.13155989770425	6.7519294370858e-20	3.07828035294054e-18
SYNPO2	23239.1556313554	2.29838822111624	0.343439435502867	6.69226647706	2.19740242517607e-11	2.86234402686653e-10
FXYD4	82.4144095464683	2.29826243100283	0.334903965385819	6.86245213118085	6.76884244673889e-12	9.59189707067655e-11
VSX1	13.5705173026835	2.29730270897637	0.340687530651279	6.74313704579885	1.55002875688106e-11	2.08303795681957e-10
KIAA0408	13.7479669659502	2.29727634901734	0.371139590734506	6.18979059730841	6.02441926328976e-10	6.24293643571817e-09
MAB21L1	20.6633833971757	2.29718007449837	0.27263964124845	8.42570091414187	3.58597088888053e-17	1.10193779456261e-15
SLC38A4	161.145364967129	2.2949651535541	0.319945492195689	7.17298792930149	7.33783253553844e-13	1.20321954845346e-11
SYT4	27.7777852454651	2.29404212943073	0.409218404104436	5.60591143121039	2.07161884443185e-08	1.60921570507161e-07
CCDC185	3.7020866931136	2.29384635345484	0.330762684109578	6.93502158391881	4.06159144126581e-12	5.95445783571899e-11
ART5	43.7148927177757	2.29348338759434	0.273751114138695	8.37798740951373	5.38404029742608e-17	1.60395081410191e-15
PRL	9.78984417273768	2.29329049210601	0.353106156886683	6.49462051957923	8.32429683630082e-11	9.85631093244768e-10
FAM184A	198.479222605794	2.29266833616272	0.203538002122241	11.26407998633	1.9740288480605e-29	2.75137320801461e-27
SMIM10L2A	101.825205141981	2.29247990968427	0.194589717752129	11.7810947883919	4.88543720723994e-32	8.99335247404462e-30
SLC18A3	28.2853421138768	2.29156450880182	0.457564697433957	5.0081759402616	5.4948295032377e-07	3.31541769006423e-06
KIF6	64.6064054932144	2.29108397128331	0.227733627660953	10.0603674337206	8.26891513533699e-24	5.74204060625732e-22
SHISAL1	638.967472068874	2.29044868932631	0.285616593019904	8.01931241147006	1.06338731753255e-15	2.65004811328386e-14
FOLR1	967.946177709935	2.29040966630011	0.376529420042611	6.08295008140642	1.17991092271921e-09	1.1519068668867e-08
FAM135B	28.7035578905734	2.29027180599547	0.315102893487442	7.26832997516333	3.63958867651037e-13	6.23523211981975e-12
CAPSL	2.20636131762317	2.28946548058291	0.470183361141393	4.86930348837765	1.11992293594868e-06	6.35263263057169e-06
AGTR2	6.29219021465863	2.2873301506663	0.542926550716007	4.21296425391204	2.52040963457421e-05	0.000107287856019735
CGB3	3.62937517807861	2.28339477647385	0.545510480739603	4.1857945119185	2.84170345145659e-05	0.000119736902285192
GUCA2B	22.0879448610675	2.28252792470872	0.366704907080208	6.22442700012594	4.83319114713376e-10	5.07043327172156e-09
KRT34	4.75755479882883	2.28204544499418	0.506230237228099	4.50792006714116	6.54662288277501e-06	3.14176714981773e-05
PRSS51	84.6186920147409	2.28096250541146	0.287311339076937	7.9389922887821	2.03830444742298e-15	4.8445109235767e-14
RIMS2	98.0451115210018	2.27953493651604	0.319347672003514	7.13809786748958	9.46312490409817e-13	1.52229147777137e-11
PRLHR	15.5906489518564	2.2792159641937	0.408742292463896	5.57616866719272	2.45873543537543e-08	1.88738412865778e-07
ADRA2C	440.968460823836	2.27769761542466	0.276461394806619	8.23875469852808	1.74012295799766e-16	4.88561428480697e-15
FAM155A	262.861181432473	2.27672722483785	0.204034925738299	11.1585171832691	6.50677724518153e-29	8.57883408008292e-27
SYCP2L	50.4769367468508	2.27633215654625	0.291222570454839	7.81646887118334	5.43257444833099e-15	1.19140848857833e-13
DCAF8L2	3.14169226864297	2.27271053718352	0.606351160827865	3.74817545344604	0.000178125635891346	0.000631268712885551
VWCE	175.121936541228	2.27202606959765	0.243213924070373	9.3416776127515	9.48196375833938e-21	4.77184052502012e-19
MYOCD	1443.04267735971	2.26953123542727	0.291753856768418	7.77892453784674	7.31436735180921e-15	1.57359702465108e-13
SMPX	127.608767418657	2.26459172858489	0.449562380456133	5.03732480081452	4.72083325744793e-07	2.87777629967452e-06
DGKK	6.49455703657164	2.26325964002808	0.402023864716961	5.62966489967331	1.80560075000054e-08	1.41838516242998e-07
ADCY2	329.207361398055	2.26035202166752	0.26890274306129	8.40583474878249	4.24828976528815e-17	1.28522291767547e-15
NRSN1	15.9762853627724	2.25960544659881	0.403466987641332	5.60047170106397	2.13769305137404e-08	1.65724292854436e-07
ZNF648	7.83043666264954	2.25809238431524	0.380299574168895	5.93766740141653	2.89105792139432e-09	2.62387038233336e-08
GRIA2	29.3829403623225	2.25750336243905	0.393940604289425	5.73056785174774	1.00094978048157e-08	8.18588980156614e-08
TINCR	91.6842475094614	2.25452881026122	0.282588031072785	7.97814685109765	1.48546600094455e-15	3.63687554283953e-14
ZIC3	1.86150964876493	2.25432285561967	0.568833297629024	3.96306416135623	7.39938850350161e-05	0.000287446282836605
PCDHA1	14.0201640549106	2.254227847325	0.317901502063833	7.09096318416377	1.33181775238212e-12	2.10006533853527e-11
FGL1	46.9055081671926	2.25407501245941	0.381160332718911	5.91371876601253	3.34468781047366e-09	2.98968819266022e-08
TMEM252	74.1276665971376	2.25309282894823	0.357729688095871	6.29831099828762	3.00906327514516e-10	3.25656415351678e-09
POM121L2	7.88436715862226	2.25002307782775	0.324802456709954	6.92735855701055	4.28770877170096e-12	6.26242973519468e-11
CHAD	125.710737261279	2.24819958414536	0.246313667125843	9.12738464892711	7.0174022058833e-20	3.18443184286979e-18
UNCX	1.86326956392336	2.24729875518258	0.507601968611093	4.42728534196128	9.54264600712689e-06	4.43030339131732e-05
KCNJ12	175.129487259516	2.24511136729006	0.263596902590371	8.51721452425017	1.63436589712013e-17	5.297571719353e-16
COL26A1	51.3861204246972	2.2443819508215	0.298628969563307	7.51562031675466	5.66417172709124e-14	1.08145775842203e-12
CBS	39.2640870140979	2.24430248387244	0.259577512408278	8.64598193830627	5.3344552928466e-18	1.85545857628014e-16
LDLRAD1	63.073246475889	2.24313110392019	0.31688461388791	7.0786999608433	1.45513047713148e-12	2.27698163594759e-11
HPCAL4	31.1443746325949	2.24231346012773	0.254391538985045	8.81441839250617	1.20307972353478e-18	4.53198738326914e-17
DSPP	5.83065191026952	2.24080851380175	0.390763470671675	5.73443702388575	9.78367676529236e-09	8.01464671373425e-08
ACADL	31.0222068348919	2.23660539676563	0.284806418922927	7.85307229108093	4.05967504698698e-15	9.12631787924619e-14
RAB3B	1167.60173716326	2.23433288998337	0.248517537038433	8.9906447513112	2.45784285447593e-19	1.01825663735433e-17
NEXMIF	92.0257356788512	2.23428495684169	0.297637306862326	7.506736908741	6.06193830868432e-14	1.14952966197626e-12
ZDHHC22	5.0833687513902	2.2340138578818	0.374839705893436	5.95991786024107	2.5236475184665e-09	2.31372476410726e-08
ZSCAN10	17.707631846336	2.23358779638225	0.366148600991933	6.10022212383508	1.0592116883826e-09	1.04756197037048e-08
GSTA2	321.375586518944	2.23144629882982	0.410199664652523	5.43990278665894	5.33096524104581e-08	3.88290872521564e-07
RIC3	177.520978290985	2.23104101923182	0.268105440179062	8.3215059632574	8.68526473067647e-17	2.521957897168e-15
PLA2G1B	18.307099846324	2.23017636524619	0.306282617172655	7.28143303016447	3.30292607495898e-13	5.69849659599245e-12
NLGN4X	373.075068280946	2.22926623886796	0.258846645805187	8.61230491101572	7.16060863907729e-18	2.42999924129244e-16
ROPN1B	14.297629397932	2.22812441540438	0.291032436653568	7.6559315553429	1.91915924121029e-14	3.90089107018086e-13
VANGL2	1569.8088310579	2.22775448478856	0.216869379176101	10.2723330202351	9.39057800591614e-25	7.27136304085086e-23
PCDHA10	52.6127920758081	2.22774514448277	0.235449591050828	9.46166495571382	3.03078318156671e-21	1.63821806708895e-19
ASIC2	28.9062659829838	2.22672155344245	0.284609645214487	7.82377403887473	5.1262787376624e-15	1.13411651936515e-13
FRRS1L	257.651367583552	2.22613355356659	0.361005648034932	6.16647846282777	6.98275862682851e-10	7.14871821014191e-09
KIAA1324L	710.581112816716	2.22607190557285	0.222607487192689	9.99998667450912	1.52417568710358e-23	1.03990350288294e-21
LECT2	1.35914514866035	2.22537413687284	0.666946721803679	3.33665953234551	0.000847917498975875	0.00255085586746624
LYPD8	91.5502387833842	2.22523990352095	0.394282094599097	5.64377620491124	1.66360293487631e-08	1.31318301246932e-07
PKLR	61.5736246025567	2.2248526703354	0.36103665477444	6.16240107732382	7.1650091685679e-10	7.31610800137443e-09
OPRD1	69.0618288414738	2.22421055251467	0.25913477913012	8.58321897192281	9.22545069017263e-18	3.09306218758314e-16
MARK1	572.798013510926	2.22402916234916	0.190358155665736	11.6833930995555	1.54982895743187e-31	2.74925567694255e-29
ZNF114	79.973337109909	2.22369141443183	0.250488798837553	8.87740858973073	6.84360381916037e-19	2.68151086994531e-17
PCDH9	338.767897457551	2.2234628514128	0.291574337360829	7.62571518309317	2.42685121114795e-14	4.8769462083553e-13
ADGRG2	181.849005061259	2.22305649283173	0.216728613626845	10.2573280732525	1.09700118292001e-24	8.3616344071555e-23
SPRR2A	118.240597689036	2.22273870521801	0.575241138336463	3.86401207612852	0.000111539703507337	0.000414803551465344
IL19	42.3361337229748	2.22242511892909	0.369370320151599	6.01679398067758	1.77905262238998e-09	1.69174726221714e-08
ARC	98.25841768784	2.22149653417071	0.279132428237846	7.95857560583322	1.74031043623183e-15	4.1821031455901e-14
LONRF2	506.684763626317	2.2207657031023	0.27417793603295	8.09972434410412	5.50838578028529e-16	1.43504848772639e-14
LOXL4	369.355875725955	2.2205145467397	0.223683825742907	9.92702328550058	3.17595159647624e-23	2.09366025344733e-21
HSPB8	2706.38194659671	2.21898403245398	0.273837421659692	8.1032899703956	5.34925363156757e-16	1.39919552429997e-14
SLC6A4	76.964816563782	2.21862353551826	0.248288743956622	8.93565894354786	4.04758694942431e-19	1.62846524008488e-17
OBSL1	2515.36106334947	2.21850871684679	0.181016111746619	12.2558632789118	1.56276206615514e-34	3.46524729510061e-32
MRGPRX3	2.50136877360021	2.21702929932413	0.409203802351238	5.41790982044969	6.02998150421894e-08	4.35751232970429e-07
PCSK1	145.764467637251	2.21459858711152	0.259009287053042	8.55026710551114	1.22803986505563e-17	4.04776045385651e-16
GLYATL1B	5.94646294365742	2.21290887316859	0.3559188038401	6.21745423195669	5.05285472312358e-10	5.28100451056831e-09
MME	1850.77662484052	2.21008624298618	0.295491839449688	7.47934781245452	7.46923520148688e-14	1.40141525467897e-12
SYP	318.336784699715	2.20801802690862	0.212353223202101	10.3978550154014	2.53576993307318e-25	2.09663045356174e-23
ANKRD34B	22.591887801084	2.20790392514774	0.286018299988811	7.71944985769833	1.16832869601493e-14	2.43044753148608e-13
PLCXD3	119.39089977772	2.20781336387547	0.29807944533501	7.40679506228321	1.29388173005979e-13	2.37288667280608e-12
APOH	144.148275420011	2.20539233866701	0.378817036922738	5.82178762756337	5.82215018664663e-09	4.97842316354232e-08
OBP2B	8.08168888667118	2.20305124829652	0.423763484363645	5.19877556605611	2.00605561108281e-07	1.31621261395625e-06
RBP1	1234.43233413446	2.20275469753011	0.238111937044857	9.25092091084516	2.22566707031567e-20	1.07233188995234e-18
PCDHA2	12.1700078666708	2.19966885001916	0.33476885296049	6.57070940311992	5.00761053090701e-11	6.16878183646391e-10
SERPINB3	124.859199813837	2.19921899039704	0.493113887100313	4.45986018225778	8.20131378962666e-06	3.85868349928076e-05
FZD10	178.923597406144	2.19589370557515	0.243892681962027	9.00352436944807	2.18585464614682e-19	9.13331514138392e-18
ZCCHC12	33.9513632053384	2.19573397749731	0.260898778081266	8.41603779690134	3.89431708118603e-17	1.18734076883098e-15
EVX1	120.765425123362	2.19559633111505	0.40273726442226	5.45168407563353	4.98950383495906e-08	3.65603410933369e-07
AL049839.2	44.1491785404353	2.19474814389506	0.294000275339005	7.46512274984897	8.32219938831819e-14	1.55398159487323e-12
KIF5A	145.214988591287	2.19390972836731	0.251920830032475	8.70872697618733	3.07306473524023e-18	1.10026994823381e-16
STK32A	85.6135892950605	2.19368333502752	0.273675244143348	8.01564402324417	1.09561398947821e-15	2.71993839398071e-14
FOLR3	12.7086471328978	2.19131119530391	0.38882860147621	5.63567388557444	1.74375091846002e-08	1.3736702330202e-07
PRIMA1	639.073115795456	2.18976244202126	0.328415536000332	6.66765789672947	2.59917767602266e-11	3.34991770093991e-10
PROC	331.802761147165	2.18968891241761	0.253918379025958	8.62359361625319	6.48850855402798e-18	2.22513650992527e-16
EPHA6	32.4792553330836	2.18949465067166	0.345607527301957	6.3352053346879	2.37025396757177e-10	2.60714575362051e-09
CECR2	115.390977409298	2.1894693268045	0.291587790310434	7.50878260188299	5.96797371874566e-14	1.13391500656168e-12
BRINP3	27.8332419292833	2.18945471329864	0.321570272761843	6.80863530852605	9.85288932343823e-12	1.36644939138771e-10
SRRM4	12.243615334008	2.18872247933512	0.33321788814885	6.56844232311264	5.08443190048821e-11	6.25157653901868e-10
ARHGAP19-SLIT1	2.63928816557541	2.18857049341434	0.428602055839657	5.10629956995144	3.28528722949938e-07	2.06930030193294e-06
KRT78	26.24148539088	2.18750126199531	0.412239707787482	5.30638174991868	1.11822644872609e-07	7.71841269684905e-07
OR13A1	8.80080627715471	2.18673599636938	0.329275917077981	6.64104443402554	3.11468115734907e-11	3.97233813224526e-10
LKAAEAR1	9.56553065970628	2.18566215329289	0.28944448958861	7.55123082978497	4.31163882076819e-14	8.34652860214779e-13
B4GALNT2	54.3179417671899	2.18491802659244	0.351398639139396	6.21777600489144	5.04250684273297e-10	5.27301372037773e-09
KCNIP3	286.424618788495	2.18420735167518	0.191043121952455	11.4330593499135	2.85856606056616e-30	4.35774996404902e-28
HAP1	64.3390893456378	2.18409201783659	0.225623860901321	9.68023510062985	3.65873660153827e-22	2.15688602132375e-20
MUC5AC	52950.6116215506	2.18317451401476	0.432515493859068	5.0476215187938	4.4734423714701e-07	2.73808911526023e-06
PHF24	58.3249245644458	2.18149496835912	0.271606483133458	8.03182215384458	9.6035516512543e-16	2.41487246612017e-14
KCNB2	13.1463639330537	2.18012502780066	0.330184710754495	6.60274372734862	4.03616930931115e-11	5.05181345302043e-10
TMEM229A	82.5572682328531	2.17908615882431	0.388354798552051	5.61107051322362	2.01078803878295e-08	1.56552381264323e-07
SHISA8	36.8423257474964	2.17889567910438	0.269554905801928	8.08330930806898	6.30324843818356e-16	1.63340354281907e-14
GAGE10	1.4218867861398	2.1780481287561	0.600320501869055	3.62814217068201	0.000285468057372717	0.000962726962238822
KCNC1	29.719888078638	2.17549917563732	0.248565385844268	8.75222094278372	2.09194327054008e-18	7.58737714461869e-17
TBX1	223.762501710802	2.17530844512863	0.272875415814389	7.97180075250267	1.56378786084662e-15	3.80712146426478e-14
CERS1	28.499329544774	2.17377700886798	0.26740994335549	8.12900590603021	4.32825228375892e-16	1.15657837614188e-14
SPATA31A1	1.84337545663826	2.17358699293352	0.604051956240529	3.59834443126613	0.000320249320606285	0.00106875748127081
VSTM2A	17.4873256885656	2.17274334981275	0.364259463923313	5.96482333337585	2.44898866573839e-09	2.25517299832719e-08
MYMK	1.5598231295831	2.16901996191811	0.564566527694661	3.84192093494285	0.000122075163047495	0.000449104950329141
IL36RN	15.636405617211	2.16696746883864	0.506985786075203	4.27421740087443	1.91809813690505e-05	8.38062000569374e-05
SLC30A3	53.2613267635595	2.1642104444465	0.305131542545489	7.09271295386926	1.31508050470501e-12	2.07614610746835e-11
BEND5	109.629221507526	2.16085812022921	0.209893849356106	10.2950044837336	7.42161186028518e-25	5.79271648918979e-23
TBL1Y	6.30217514717883	2.1601245374499	0.485073711036892	4.45318822335769	8.46045255902367e-06	3.97160822037765e-05
RAB3C	278.134108050399	2.15909341190081	0.256839243820501	8.40639997137569	4.2278758668533e-17	1.28103325760727e-15
C3orf70	1090.42236770354	2.15799294194852	0.223781068668887	9.6433221754855	5.24620594355131e-22	3.04670287430109e-20
CCDC136	457.293001166097	2.15734513006426	0.24828990647907	8.68881526702785	3.66238628037679e-18	1.29698989998171e-16
FMN2	105.821074248542	2.15653088908712	0.301082807155095	7.16258397304049	7.91703406003634e-13	1.28630379361773e-11
SLC2A4	569.109309238933	2.15618175518985	0.279499232401912	7.71444607078322	1.21508799287026e-14	2.52234170264654e-13
CHRNA4	9.05721820387886	2.15588714763506	0.334564875098266	6.4438538175947	1.16477278656337e-10	1.35126108110649e-09
FLG2	4.78757098901663	2.15406610131951	0.387137302431596	5.56408821312206	2.63526622835254e-08	2.01654705544482e-07
OR13H1	1.03482288800089	2.15393052652862	0.434659608333735	4.95544210971361	7.21660072101509e-07	4.26461326072584e-06
SERPINA5	813.29581861579	2.15279847498529	0.296462703836556	7.26161654442765	3.82491236565657e-13	6.5013514800572e-12
CERS4	1077.01948539115	2.1518755906018	0.20244388025234	10.6294919259577	2.17293004323965e-26	2.07845019283016e-24
NOG	55.7596324386169	2.15167153153395	0.268248515705524	8.02118709165945	1.04728071383254e-15	2.61659264648072e-14
CAPN9	412.052183924631	2.15137773139696	0.308209256145318	6.98025023097492	2.94654770584605e-12	4.40244911057994e-11
PLIN4	1758.7770536511	2.15109350431979	0.343755172931865	6.25763238985833	3.90865813957067e-10	4.1609190549614e-09
GFY	23.7081803890861	2.1503946628858	0.405009399819314	5.30949322125646	1.09930472249689e-07	7.60091652230638e-07
INA	76.1712812340464	2.14745385891888	0.292623939934344	7.33861303145841	2.15818604173919e-13	3.84239819639205e-12
SRY	1.92847498874132	2.14702360327583	0.791974352444488	2.71097617826749	0.006708544572104	0.0159289316109193
SLC7A9	330.668376179231	2.14664244799003	0.315131866998206	6.81188630155976	9.63272281220234e-12	1.33781722586836e-10
SFRP1	1237.60262675401	2.14626294685138	0.321997491098943	6.6654648131773	2.63829016373364e-11	3.39360289814993e-10
TCEAL5	12.4619048481392	2.14607904634252	0.320097730027503	6.70444943848283	2.02167138338676e-11	2.66007240081091e-10
PLPPR1	47.0492629908045	2.14533782483152	0.323324082326996	6.63525528129954	3.23941397453739e-11	4.12871880373274e-10
SPEG	2002.53818713453	2.14481535516804	0.283137672790917	7.57516770561253	3.5866400769331e-14	7.00561639851807e-13
AVP	2.89988244621596	2.14465124219511	0.495908369505921	4.32469257240374	1.5274472368759e-05	6.80481231350673e-05
RHBDL3	54.2831504614187	2.1424495584675	0.229235929512521	9.34604607150155	9.09855663034391e-21	4.59948537637048e-19
FREM2	661.442678557634	2.14192367954664	0.3045350225323	7.03342315683729	2.0152698533292e-12	3.08423220768727e-11
CALML3	41.6355307396148	2.14180852578735	0.504429896798637	4.24599838229321	2.17622199802808e-05	9.37201938810901e-05
BARHL2	3.29152423269402	2.13975658636302	0.409175659569047	5.22943272973925	1.70030955698187e-07	1.12850817637372e-06
ATRNL1	78.8176303833477	2.13590779771012	0.230675535229547	9.25935988653789	2.05661432980291e-20	9.9579939001102e-19
ZNF541	59.2012782997893	2.1351145772812	0.256528309051547	8.32311484520082	8.56813561829736e-17	2.49165469925241e-15
CLDN11	342.121112421294	2.13345727146409	0.225659967943509	9.45430104819555	3.25187208997169e-21	1.74496138879937e-19
MAMDC2	388.503173272847	2.13136294541909	0.294200413994702	7.24459533037052	4.33732249825499e-13	7.33398387421574e-12
DIRAS1	151.774357850878	2.13056857832216	0.260954802628911	8.16451184978541	3.22737650332112e-16	8.7466385707368e-15
MAPK8IP1	719.534246918559	2.1291568096661	0.171978242139369	12.3803847694911	3.33738948212814e-35	8.14031012059579e-33
RNF225	11.8641239520621	2.12865198513895	0.327673240832505	6.49626432640878	8.23389379024903e-11	9.76111601027517e-10
SH3GL2	21.1662366190812	2.12750625939278	0.306788474429709	6.93476592739548	4.06894315722107e-12	5.96075734435846e-11
CDH22	25.9565175041026	2.12487012814865	0.321655931405911	6.60603433880777	3.94751363402797e-11	4.9503749062203e-10
SHISA9	47.7579599644998	2.12459161823453	0.340923068030403	6.23187990917958	4.6087073025843e-10	4.84796256578584e-09
HSPB7	2915.16549421776	2.12320261064395	0.338489107983027	6.27258768619051	3.55096350910794e-10	3.80087498372042e-09
RTL1	11.7879653433906	2.12243055288362	0.366525925812335	5.79066964548184	7.01063472749922e-09	5.91689080612856e-08
AQP10	27.1023266689216	2.11979263594607	0.351527624002761	6.03023060267213	1.63725885127692e-09	1.56377053181432e-08
TLX3	4.14380872947133	2.11926568714515	0.451460142007441	4.69424759785378	2.67589773425805e-06	1.40362345399402e-05
CR2	1410.74325754779	2.11884398441008	0.365855836317955	5.79147241638823	6.97720192220439e-09	5.89632486392266e-08
PGM5	2772.03276047895	2.1188029731521	0.315347169893776	6.71895350722765	1.83034292944712e-11	2.42962459743549e-10
PDYN	1.84237918708319	2.11813341275867	0.608921955890054	3.47849735466119	0.000504233414633994	0.00160246036152331
DLGAP3	131.108931882095	2.11626298550212	0.202731005746285	10.4387731798193	1.64928315230901e-25	1.38122155154531e-23
DAB1	131.440946495756	2.11108528837756	0.271960730874052	7.76246365272207	8.32952479280275e-15	1.7743888349559e-13
SPX	17.6960397873098	2.10880259127092	0.291397367753063	7.23686218421154	4.59184323564571e-13	7.74422100753281e-12
STMN2	181.336876537306	2.10821297198867	0.332569841403394	6.33915860527921	2.31023319864605e-10	2.54975002291744e-09
CADM1	1756.555986463	2.10805152105008	0.219328506342802	9.61138867081542	7.1577043069763e-22	4.12000838177075e-20
MAGEA11	97.8424256313207	2.10562190871564	0.613836439453714	3.43026541498504	0.000602991113024871	0.00187957916748471
RBPMS2	1369.47495089454	2.10546193724105	0.272167460205399	7.73590617942388	1.02669157155159e-14	2.15649436336772e-13
PNMA8A	284.914692130455	2.10414735332794	0.264840017458121	7.94497513450989	1.94229742756318e-15	4.63892897234276e-14
LIX1	36.0983124017727	2.10369866064478	0.341407910115104	6.16183339142765	7.19074871692667e-10	7.33855019421497e-09
ADD2	227.342188829125	2.09983814597785	0.266240283274006	7.88700387543067	3.0952780063308e-15	7.11034381261252e-14
KCNH2	1791.29319663858	2.09935178139267	0.257227228388584	8.16146795401165	3.30977206759404e-16	8.95750102010577e-15
NOVA1	290.882688062207	2.09865224599115	0.249317916184775	8.41757495051336	3.84357377352619e-17	1.17370352179681e-15
GPR143	182.498091289274	2.09714287811922	0.293069839691267	7.15577856912346	8.31993494341398e-13	1.34615995481623e-11
SCN7A	265.334563432053	2.09651428047157	0.333950405984419	6.27792104127397	3.43130081407429e-10	3.68694784058544e-09
TMEM61	76.914190182694	2.09556974573935	0.26824891224761	7.81203445777635	5.62721704857487e-15	1.22801083652415e-13
TTLL7	850.161159105967	2.09542024199227	0.234082742640633	8.95162205617689	3.50296502726415e-19	1.42402826202095e-17
ADGRG4	10.3962438781811	2.09534183101419	0.447026312096635	4.68728970602793	2.76846937406158e-06	1.44712410651121e-05
FAM181A	1.99584280995769	2.09502965490785	0.523835099091566	3.99940679527021	6.35014496268816e-05	0.000249970503645217
FAM83A	1020.58683631967	2.09393811511494	0.363585236352367	5.75913955176555	8.45437862773665e-09	6.99916377441771e-08
CFHR3	13.0366610126639	2.09371586388943	0.340798657312185	6.14355666892051	8.06938644522258e-10	8.15421738506619e-09
HAND2	1151.89261309848	2.0916677028956	0.365981730499266	5.71522436391068	1.09559373807754e-08	8.92250442867569e-08
BVES	724.095392634388	2.09139971828099	0.240937068465082	8.68027378105205	3.94817269823212e-18	1.39566474385151e-16
CNR2	136.711345635693	2.09094288532497	0.319333336830335	6.54783777378029	5.83760803437654e-11	7.11488104776948e-10
DMRT3	21.813362151658	2.09079347700966	0.343616212965953	6.08467644457984	1.16726791856684e-09	1.14227176002983e-08
GCK	35.5159585179763	2.09048222364376	0.246765957243899	8.47151789895218	2.42215756408059e-17	7.64472839359014e-16
SEPT14	11.4103467238446	2.08996428434846	0.411538047701756	5.07842299398541	3.80580627268419e-07	2.37033826360953e-06
ADCYAP1R1	59.8570896969828	2.0887321718465	0.305193559306215	6.84395888496056	7.70340392902773e-12	1.08375285412486e-10
CD8B2	25.0396796227364	2.08794555951355	0.316430028258937	6.59844317241903	4.15497681640025e-11	5.18720810098644e-10
SLCO4C1	41.6867973378637	2.08562613718075	0.27300470322259	7.63952456701917	2.18025305042532e-14	4.40862982103101e-13
SPATA31A6	1.11121708071489	2.08490136176734	0.6460760215465	3.22702173155529	0.00125085959662231	0.00360372409698672
SPINK7	33.6061074083873	2.08403659824133	0.473911437527252	4.39752332021211	1.09493123500969e-05	5.01182106233732e-05
TRIM58	34.3804681022035	2.08159323362458	0.27362615877296	7.60743506015361	2.79588920997095e-14	5.54996807265139e-13
DCAF12L2	11.5784730656025	2.07991317584081	0.328317089810481	6.33507435461684	2.37226842739764e-10	2.60789148303155e-09
SRSF12	98.0544178261108	2.07777197031902	0.180419059095459	11.5163662904354	1.09116194977167e-30	1.74523304310612e-28
NPAP1	7.36282304750371	2.07519612512679	0.472189076765653	4.39484144644182	1.1085363462547e-05	5.06459136606602e-05
AOX1	429.057718114393	2.07379623807915	0.260507615193582	7.96059737654163	1.71210652053959e-15	4.13469486822883e-14
XIRP2	5.99661662183347	2.07356224662836	0.444395382306468	4.66603013709619	3.07074682206104e-06	1.58601066010792e-05
DPPA5	4.48943997900974	2.07151975382999	0.547957220346135	3.78044065651958	0.000156551031889685	0.000562263995078854
CST6	49.8795623918124	2.07115847432661	0.279516423733604	7.40979169188478	1.26497952686412e-13	2.32425098942557e-12
KCNJ18	2.47056205508966	2.06994318517562	0.528088114196306	3.91969281173059	8.86619052552851e-05	0.000338298740173324
CYS1	577.335259229919	2.06935446250517	0.256979436399914	8.05260721050389	8.10486882056351e-16	2.07003017402691e-14
CES1	1304.2605596455	2.06748710290409	0.314705441308755	6.56959439374832	5.045250318827e-11	6.20811224832347e-10
DEUP1	17.7865993426171	2.06666606762298	0.275696811434786	7.49615513094837	6.57170087474752e-14	1.24257363535803e-12
SHISAL2B	6.50764669348618	2.06624593947629	0.30278115718311	6.82422234824442	8.84028710840977e-12	1.23126711168023e-10
CDKN2A	2358.36054010921	2.06552888536404	0.283536016651124	7.28489068076867	3.21931242219191e-13	5.56901093033961e-12
SEC14L5	134.543685813915	2.06401372832215	0.271607012690583	7.59926523205604	2.97816832032507e-14	5.869999841869e-13
OGN	2213.6193503133	2.06304497072101	0.331831317386308	6.21714968608368	5.06266768689278e-10	5.28842797507167e-09
PAX2	32.5951085867975	2.06189409693746	0.385977544912853	5.34200531640513	9.19239584237965e-08	6.42217042865572e-07
COL4A3	221.484967932811	2.06023987392157	0.250790384290855	8.21498750738467	2.1218634695138e-16	5.93179396570527e-15
CHRM4	45.7684925849036	2.05970122717263	0.260813182010577	7.89722824319939	2.85173881212761e-15	6.57753894102199e-14
PSCA	11895.3226001149	2.05751609674779	0.415548868274949	4.95132162262666	7.37111652367764e-07	4.3480228756506e-06
TNN	235.111582027099	2.05731671330631	0.283279388118755	7.26250055455449	3.79998957699798e-13	6.4708951966051e-12
KRTAP10-4	2.31190811956245	2.05551019426079	0.452240078179837	4.54517477206741	5.48896899194948e-06	2.68501292598888e-05
L1CAM	1636.80203566033	2.05403453438905	0.303498120860663	6.7678657402036	1.30695949009496e-11	1.77225160043245e-10
DDX25	17.0569372630578	2.05362969383384	0.302786282227657	6.78243967568443	1.1816320783632e-11	1.61464893172976e-10
SLC17A8	18.4951053555856	2.05324129582623	0.431442058205509	4.75901979599821	1.94535357931278e-06	1.04889981743935e-05
REEP1	601.997589767128	2.05314210168616	0.249574106205814	8.22658300934881	1.92629603690392e-16	5.40054807013021e-15
SLC13A2	667.556556075752	2.04940024985304	0.431794813761303	4.74623637093047	2.07236522164776e-06	1.11093578489046e-05
FSIP2	227.698201845589	2.04776212684091	0.255668565592386	8.00944035531403	1.15231607193877e-15	2.85344460808898e-14
AC008736.1	54.6197288500831	2.04480824190679	0.312640013603842	6.5404559651083	6.13315542369363e-11	7.43792801631659e-10
GAD2	7.61799572454574	2.04432134177628	0.441328418629699	4.6321996397236	3.61801013422664e-06	1.83753856713077e-05
CBSL	13.1921971974945	2.04410419059117	0.331171691276927	6.17233973927404	6.72867188715191e-10	6.91762774151713e-09
TAFA4	49.701334451571	2.04290662455946	0.431545555644616	4.73393039932457	2.20213267852489e-06	1.17501271413881e-05
ADRB3	30.8555936427744	2.04146569617327	0.343806736045157	5.93782925738003	2.88820598426855e-09	2.62250178552965e-08
TGIF2LX	2.40293442965257	2.03861961193598	0.71380887094495	2.85597404980023	0.00429050200004383	0.0106868222525983
COL11A2	192.227942403945	2.03775010863299	0.25357533397748	8.03607384310481	9.27628537095522e-16	2.34466523890478e-14
ARHGEF26	817.461673581547	2.03767912965539	0.237790592808559	8.56921674481838	1.04191267571298e-17	3.46942696948592e-16
CTSF	1585.83203605382	2.03754425295201	0.154965798341962	13.1483480532638	1.73932976403697e-39	7.0028885223949e-37
BMP7	1495.00290310291	2.03407350158002	0.303505601135547	6.70193068585775	2.05683604220843e-11	2.69724742551164e-10
SCGB1A1	17.288769680864	2.03371844797807	0.476496551572692	4.2680654062778	1.9717552053952e-05	8.59389308083016e-05
UNC13A	278.345813038938	2.03214956858254	0.250346766658899	8.11733898425529	4.76516394584003e-16	1.25992742649291e-14
TACR2	1487.67390434707	2.03085327096945	0.360423732024105	5.63462694191742	1.75437693962493e-08	1.38092606788629e-07
LGALS7B	81.568208250107	2.03065864804087	0.383023491889028	5.30165561915248	1.14757165768906e-07	7.90697943378766e-07
GAMT	621.936500435595	2.02945360490822	0.228646220260015	8.87595518788953	6.9335758172798e-19	2.70589729845161e-17
C8orf88	115.560952589541	2.02869544606618	0.288031827606932	7.04330303675563	1.87735313874471e-12	2.88220234432145e-11
BPIFB3	0.809388042329129	2.02820251719708	0.652813664767682	3.10686284105107	0.00189084106234146	0.00520174561532059
PCDH10	133.97692503022	2.0266798790537	0.363090610352143	5.58174687328909	2.38114758995661e-08	1.82998554245071e-07
SYPL2	148.707155584431	2.02660699594559	0.213202708725224	9.50554056307741	1.99011681980528e-21	1.1032144745699e-19
DDIT4L	64.0739099147515	2.02617325363446	0.239226081547785	8.46970046294778	2.46024870511867e-17	7.74303757790011e-16
NTRK2	844.463732286111	2.02610273487937	0.27568012737222	7.34946967049152	1.98994799634317e-13	3.54934691523257e-12
NRXN3	1133.16110211649	2.02579297572299	0.29649185615248	6.83254171636053	8.34231351314427e-12	1.16774435855082e-10
LPA	8.39059018670443	2.02556194033717	0.388177221093332	5.21813705253497	1.8073171568819e-07	1.19586909739696e-06
FGF13	270.704823112468	2.02424676619259	0.225655187455602	8.97053060918824	2.95089421727324e-19	1.20714463022333e-17
BANF2	9.82965052650654	2.02308542235406	0.416414378975405	4.85834669622096	1.18370007617342e-06	6.68138258211512e-06
SCRT1	10.3381139637884	2.02225045211547	0.277834952153827	7.27860348900889	3.37293437699054e-13	5.81414032669757e-12
TMIE	21.5165208087417	2.02130271695806	0.215136024643997	9.39546373185466	5.69663234916394e-21	2.96422365411296e-19
EVX2	4.23943842357505	2.01802691303093	0.427434786817473	4.72125099610267	2.34398466958353e-06	1.24457613217914e-05
VXN	48.1885238472125	2.0172009622498	0.293455744682489	6.87395288319318	6.2446841164373e-12	8.90734803830709e-11
DCHS2	229.826872682828	2.01586333743757	0.278904606616199	7.22778788738904	4.90924680698952e-13	8.25100197629514e-12
KERA	28.7067784356921	2.01569856684378	0.342271287149052	5.88918393837103	3.88107290629371e-09	3.42366074233766e-08
RASL10B	258.499790265174	2.01470431326342	0.236577826335856	8.51603188881808	1.65113384736738e-17	5.34304722449083e-16
SLC7A14	28.6171330449869	2.01337116814553	0.353996814261272	5.68754035921787	1.2888215028162e-08	1.03365285591667e-07
SORCS3	16.6187945117281	2.01316936770105	0.350778599048735	5.73914535596098	9.51555235178437e-09	7.80811493020893e-08
S100A1	192.018245733195	2.01239706261936	0.199661245891583	10.0790569228046	6.83792591326999e-24	4.78238166113395e-22
PANX3	6.14427077773855	2.01195870553186	0.548754073739896	3.66641233625814	0.000245977188733104	0.000842949224402716
FOXP2	719.322640110728	2.01118435227774	0.274976771494407	7.31401543973199	2.59275333236511e-13	4.57849735515298e-12
CABYR	159.044335252633	2.01114252679941	0.180899839902503	11.117436742251	1.03194288936321e-28	1.29911623226737e-26
GABRA5	25.9446196702029	2.01040381865677	0.442379617898114	4.54452180281008	5.50601082939096e-06	2.69135243772309e-05
MTUS2	54.5395889812698	2.00968574598295	0.260648082192657	7.71034158040535	1.25481428853466e-14	2.59652080722978e-13
SSX4	1.48169102752671	2.00898759258269	0.641306510448055	3.13264805495127	0.0017323703128988	0.00481614066005503
CDKN1C	1687.7943659715	2.00790440834724	0.191042265559489	10.5102627550341	7.74773832449475e-26	6.74917937169045e-24
CSN2	1.4709913763594	2.00707716402349	0.734020405018311	2.73436153859159	0.00625013759368293	0.0149661228206571
ZSCAN1	11.2361769102565	2.00588889469735	0.298790743686977	6.71335687961869	1.90197165193052e-11	2.5144426046152e-10
CST5	13.8517380363478	2.00501715500177	0.329028866037689	6.09374240973771	1.10301098569948e-09	1.08592600221766e-08
KHDRBS2	12.8598111502726	2.00429630538748	0.343085692650083	5.84196994606734	5.15871147772761e-09	4.45603971070823e-08
STAC	150.499538592696	2.00328756101629	0.256349922899157	7.8146602829459	5.51114641389018e-15	1.20559417011479e-13
CETN1	1.17396101697757	2.00293602670595	0.789488959188121	2.53700321378236	0.0111805927748563	0.0249134300349174
COMP	1758.63382002733	2.00102389958441	0.33745859245229	5.92968721004581	3.03512290345538e-09	2.73933178608348e-08
TNFSF9	567.458203161801	-2.00121972321164	0.253164956896924	-7.90480541912611	2.6835244617853e-15	6.22635110853943e-14
CXCL9	8995.89583098356	-2.02895528692374	0.259785214968745	-7.81012609654421	5.7130799178953e-15	1.24280187779143e-13
WARS	24422.9701022463	-2.05516835264589	0.173475475438468	-11.8470253357216	2.22965727006879e-32	4.2654217951816e-30
GBP4	8628.96818443826	-2.11361006430406	0.1929226136698	-10.9557403567093	6.23662853238532e-28	7.03441228626791e-26
PIWIL1	243.887125650716	-2.11706900693959	0.379106500605939	-5.58436482507107	2.34555868435174e-08	1.8069043271913e-07
ZNF683	333.118769063824	-2.13709709775754	0.252735082422556	-8.45587829466611	2.76994402872761e-17	8.64798685320989e-16
CXCL11	1520.8030482999	-2.15635222236554	0.276760837209219	-7.79139217856692	6.62748550419265e-15	1.43055447614282e-13
SEMG1	132.302126338937	-2.33230995042268	0.434534400093178	-5.36737701301106	7.98899483503906e-08	5.65225729572579e-07
TEX19	14.450594860053	-2.36677917840281	0.353460411310132	-6.69602338103476	2.14167471698544e-11	2.79909569675397e-10
CXCL10	3548.79916822239	-2.3731169344654	0.250120129153829	-9.48790864011542	2.35715746667451e-21	1.28838133465602e-19
PLA2G3	93.7513499583172	-2.41236359112782	0.36520552608141	-6.60549586150036	3.96188976101254e-11	4.96521226118418e-10
NPSR1	474.532413898628	-2.57068145264752	0.396367903616438	-6.48559439145495	8.83826450499345e-11	1.04332156857796e-09
LEFTY1	762.195455364255	-2.63824626142811	0.45150030012618	-5.84328794618919	5.11804370677875e-09	4.42621664069812e-08
SEMG2	26.2730822592397	-2.65670719058325	0.511129284913159	-5.19772055524977	2.01747103099072e-07	1.32281291087775e-06
CD274	775.466739294173	-2.75694479784203	0.209280824599205	-13.1734228547783	1.24808377258584e-39	5.41196858988166e-37
IDO1	4134.61185364661	-2.81359326307901	0.307741072924046	-9.1427291012709	6.08957902356713e-20	2.80702540986358e-18
GALNT9	79.0886638751701	-3.16115649830341	0.305671234874776	-10.3416878581932	4.56426724407156e-25	3.65010437432657e-23
CALB1	1266.04272991172	-5.48953666683901	0.389312766242101	-14.1005822126707	3.76649397206662e-45	3.6747798438468e-42
