# Supplementary material for: Genome‐wide identification of CpG island methylator phenotype related gene signature as a novel prognostic biomarker of gastric cancer
Source: PeerJ. 2020 Jul 30;8:e9624. doi: 10.7717/peerj.9624 (PMC7396145; doi:10.7717/peerj.9624)
Supplement: Supplemental Information 6 [file peerj-08-9624-s006.csv]

ID	Description	GeneRatio	BgRatio	pvalue	p.adjust	qvalue	geneID	Count
GO:0070268	cornification	32/306	112/17913	1.67452010091057e-30	5.09891370727269e-27	4.64106465862898e-27	SPRR2E/SPRR2B/KRT5/KRT4/KRT6C/SPRR2F/SPRR2A/SPRR2G/SPRR3/KRT24/IVL/KRT13/KLK13/SPRR2D/SPRR1B/KRT6A/LCE3D/KLK5/KRT31/DSC3/KRT14/TGM1/KRT78/RPTN/KLK12/SPRR1A/PKP1/KRT33A/KRT82/FLG/DSG3/LIPK	32
GO:0030216	keratinocyte differentiation	43/306	298/17913	1.94500771590588e-27	2.79963295360944e-24	2.54824425437858e-24	SPRR2E/SPRR2B/KRT5/KRT4/KRT6C/SPRR2F/SPRR2A/SPRR2G/SPRR3/KRT24/IVL/KRT13/KLK13/SPRR2D/SERPINB13/SPRR1B/KRT6A/LCE3D/KLK5/SCEL/LCE3E/KRT31/DSC3/TGM3/CERS3/S100A7/KRT14/TGM1/KRT78/KRTAP19-5/RPTN/CNFN/KRTAP2-3/KLK12/SPRR1A/FOXN1/PKP1/KRT33A/KRT82/FLG/LCE2C/DSG3/LIPK	43
GO:0008544	epidermis development	51/306	452/17913	2.75825906759551e-27	2.79963295360944e-24	2.54824425437858e-24	SPRR2E/SPRR2B/KRT5/KRT4/KRT6C/SPRR2F/CST6/SPRR2A/SPRR2G/SPRR3/KRT24/IVL/FOXE1/KRT13/KLK13/SPRR2D/SERPINB13/SPRR1B/KRT6A/LCE3D/KLK5/SCEL/LCE3E/KRT31/DSC3/TGM3/CERS3/S100A7/KRT14/TGM1/KRT78/KRTAP19-5/RPTN/BNC1/CNFN/KRTAP2-3/KLK12/SPRR1A/FOXN1/PKP1/ZNF750/DKK1/NTF4/KRT33A/KRT82/C1orf68/FLG2/FLG/LCE2C/DSG3/LIPK	51
GO:0031424	keratinization	38/306	224/17913	5.8070313677411e-27	4.42060262869291e-24	4.02366147138482e-24	SPRR2E/SPRR2B/KRT5/KRT4/KRT6C/SPRR2F/SPRR2A/SPRR2G/SPRR3/KRT24/IVL/KRT13/KLK13/SPRR2D/SPRR1B/KRT6A/LCE3D/KLK5/LCE3E/KRT31/DSC3/TGM3/KRT14/TGM1/KRT78/KRTAP19-5/RPTN/CNFN/KRTAP2-3/KLK12/SPRR1A/PKP1/KRT33A/KRT82/FLG/LCE2C/DSG3/LIPK	38
GO:0009913	epidermal cell differentiation	43/306	346/17913	9.38511116462015e-25	5.71553269925367e-22	5.20231530451471e-22	SPRR2E/SPRR2B/KRT5/KRT4/KRT6C/SPRR2F/SPRR2A/SPRR2G/SPRR3/KRT24/IVL/KRT13/KLK13/SPRR2D/SERPINB13/SPRR1B/KRT6A/LCE3D/KLK5/SCEL/LCE3E/KRT31/DSC3/TGM3/CERS3/S100A7/KRT14/TGM1/KRT78/KRTAP19-5/RPTN/CNFN/KRTAP2-3/KLK12/SPRR1A/FOXN1/PKP1/KRT33A/KRT82/FLG/LCE2C/DSG3/LIPK	43
GO:0043588	skin development	46/306	412/17913	1.93062445756937e-24	9.79791912216456e-22	8.91813016978975e-22	SPRR2E/SPRR2B/KRT5/KRT4/KRT6C/SPRR2F/SPRR2A/SPRR2G/SPRR3/KRT24/IVL/FOXE1/KRT13/KLK13/SPRR2D/SERPINB13/SPRR1B/KRT6A/LCE3D/KLK5/SCEL/LCE3E/KRT31/DSC3/TGM3/CERS3/S100A7/KRT14/TGM1/KRT78/KRTAP19-5/RPTN/CNFN/KRTAP2-3/KLK12/SPRR1A/FOXN1/PKP1/DKK1/KRT33A/KRT82/FLG2/FLG/LCE2C/DSG3/LIPK	46
GO:0019730	antimicrobial humoral response	14/306	106/17913	3.45554860222353e-09	1.50316364196723e-06	1.36818939393302e-06	KRT6A/KLK5/F2/S100A9/S100A7/IL36RN/CST9/FGB/BPIFB2/FGA/S100A8/DEFB126/S100A12/DEFA5	14
GO:0018149	peptide cross-linking	8/306	34/17913	8.1669994152269e-08	3.10856415242074e-05	2.82943545530164e-05	SPRR2E/IVL/SPRR1B/TGM3/TGM1/SPRR1A/TGM7/FLG	8
GO:0042730	fibrinolysis	6/306	25/17913	3.18722898402898e-06	0.00107834580626314	0.00098151741695302	FGG/APOH/F2/FGB/SERPINF2/FGA	6
GO:0061844	antimicrobial humoral immune response mediated by antimicrobial peptide	8/306	55/17913	4.01162553305116e-06	0.00122153997481408	0.00111185368721302	KRT6A/KLK5/F2/S100A9/S100A7/DEFB126/S100A12/DEFA5	8
GO:0072378	blood coagulation, fibrin clot formation	6/306	27/17913	5.17610105373858e-06	0.00143283888260309	0.00130417933727212	FGG/APOH/F2/FGB/F7/FGA	6
GO:0010466	negative regulation of peptidase activity	15/306	223/17913	7.1337751219971e-06	0.00181019543720676	0.00164765174528231	SERPINB3/CST6/SERPINB13/ANXA8/VTN/FETUB/SPINK7/SERPINB4/CST9/A2ML1/SPINK8/WFDC5/AVP/CSN2/ITIH2	15
GO:0010951	negative regulation of endopeptidase activity	14/306	210/17913	1.5939964640442e-05	0.00373363017924199	0.00339837464763431	SERPINB3/CST6/SERPINB13/ANXA8/VTN/FETUB/SPINK7/CST9/A2ML1/SPINK8/WFDC5/AVP/CSN2/ITIH2	14
GO:0030195	negative regulation of blood coagulation	7/306	49/17913	1.84061368553686e-05	0.00400333476604268	0.00364386152933727	FGG/VTN/APOH/F2/FGB/SERPINF2/FGA	7
GO:1900047	negative regulation of hemostasis	7/306	50/17913	2.10923964667973e-05	0.00428175648275985	0.00389728279979489	FGG/VTN/APOH/F2/FGB/SERPINF2/FGA	7
GO:0031639	plasminogen activation	5/306	22/17913	2.92028127437774e-05	0.00555766030030013	0.00505861881278723	FGG/APOH/FGB/SERPINF2/FGA	5
GO:0050819	negative regulation of coagulation	7/306	53/17913	3.11562952648686e-05	0.00558064229891322	0.00507953717847672	FGG/VTN/APOH/F2/FGB/SERPINF2/FGA	7
GO:0030193	regulation of blood coagulation	8/306	74/17913	3.75017055022719e-05	0.00634403851413433	0.00577438541447263	FGG/VTN/APOH/F2/FGB/F7/SERPINF2/FGA	8
GO:1900046	regulation of hemostasis	8/306	75/17913	4.13648085091011e-05	0.00662925483737962	0.00603399118030266	FGG/VTN/APOH/F2/FGB/F7/SERPINF2/FGA	8
GO:0045861	negative regulation of proteolysis	17/306	324/17913	4.52033592399525e-05	0.00688221144428277	0.00626423394098921	SERPINB3/CST6/SERPINB13/ANXA8/VTN/F2/FETUB/SPINK7/SERPINB4/CST9/A2ML1/SERPINF2/SPINK8/WFDC5/AVP/CSN2/ITIH2	17
GO:0050818	regulation of coagulation	8/306	79/17913	6.03015027676884e-05	0.00874371790131482	0.0079585893126478	FGG/VTN/APOH/F2/FGB/F7/SERPINF2/FGA	8
