# Supplementary material for: Genome‐wide identification of CpG island methylator phenotype related gene signature as a novel prognostic biomarker of gastric cancer
Source: PeerJ. 2020 Jul 30;8:e9624. doi: 10.7717/peerj.9624 (PMC7396145; doi:10.7717/peerj.9624)
Supplement: Supplemental Information 7 [file peerj-08-9624-s007.csv]

ID	Description	GeneRatio	BgRatio	pvalue	p.adjust	qvalue	geneID	Count
hsa04610	Complement and coagulation cascades	7/120	85/8040	0.000261013869414303	0.0297386404860152	0.0295647303077344	FGG/VTN/F2/FGB/F7/SERPINF2/FGA	7
hsa04080	Neuroactive ligand-receptor interaction	14/120	340/8040	0.000512558714887284	0.0297386404860152	0.0295647303077344	SLURP1/CGA/F2/CRH/CHRNA4/NTS/CALCA/NPFFR2/GPR50/AVP/MC3R/UCN3/LPAR3/PYY	14
hsa05150	Staphylococcus aureus infection	7/120	96/8040	0.000550715564555838	0.0297386404860152	0.0295647303077344	KRT24/FGG/KRT13/KRT31/KRT14/KRT33A/DEFA5	7
hsa04979	Cholesterol metabolism	5/120	50/8040	0.000844144051520406	0.0341878340865765	0.033987905232269	APOA2/APOA1/APOH/APOB/LRP2	5
